# Supplementary material for: Untargeted Metabolomics and Body Mass in Adolescents: A Cross-Sectional and Longitudinal Analysis
Source: Metabolites. 2023 Jul 30;13(8):899. doi: 10.3390/metabo13080899 (PMC10456720; doi:10.3390/metabo13080899)
Supplement: Supplementary file 1 [file metabolites-13-00899-s001.zip]

Archive with 3 entries (3 files):
- Supplement Figure S1.jpg
- Supplement Figures S2A,B.jpg
- Supplementary Tables.xlsx
