# Supplementary material for: Untargeted Metabolomics and Body Mass in Adolescents: A Cross-Sectional and Longitudinal Analysis
Source: Metabolites. 2023 Jul 30;13(8):899. doi: 10.3390/metabo13080899 (PMC10456720; doi:10.3390/metabo13080899)
Supplement: Supplementary file 1 [file metabolites-13-00899-s001.zip › Supplementary Tables.xlsx]

## Sheet: Suppl Table S1
Supplement Table S1. To study the association of metabolites with BMI z-score in discovery set and validation Set
										Discovery set			Validation Set
ID	Metabolite	Mode	MZ	RT(min)	Adduct_id	HMDB ID	Super-Class	Class	Sub-class	Estimate (95%CI)	P-value	FDR adj	Estimate (95%CI)	P-value	FDR adj
pos_FT04673	Glycylproline	Pos	173.09	0.75	M+H	HMDB0000721	Organic acids and derivatives	Carboxylic acids and derivatives	Amino acids, peptides, and analogues	-0.06(-0.09--0.04)	<.0001	7.45698e-05	-0.105(-0.145--0.064)	<.0001	0.000228873
neg_FT01967	Citrulline	Neg	174.08	0.81	M-H	HMDB0000904	Organic acids and derivatives	Carboxylic acids and derivatives	Amino acids, peptides, and analogues	0.13(0.08-0.17)	<.0001	6.28397e-06	0.117(0.065-0.168)	<.0001	0.00182255
pos_FT09630	4-Vinylsyringol	Pos	243.09	0.73	M+H	HMDB0301746	Phenylpropanoids and polyketides	Stilbenes		-0.05(-0.07--0.03)	<.0001	9.96419e-05	-0.079(-0.117--0.041)	<.0001	0.00437571
neg_FT01863	Glycylproline	Neg	171.07	0.91	M-H	HMDB0000721	Organic acids and derivatives	Carboxylic acids and derivatives	Amino acids, peptides, and analogues	-0.08(-0.11--0.04)	<.0001	0.000467712	-0.076(-0.114--0.039)	<.0001	0.0052164
neg_FT17207	3'-Sialyllactose	Neg	632.2	0.67	M-H	HMDB0000825	Organic oxygen compounds	Organooxygen compounds	Carbohydrates and carbohydrate conjugates	0.05(0.03-0.06)	<.0001	5.82147e-09	0.055(0.026-0.084)	0.0003	0.0122177
pos_FT04847	Estrone sulfate	Pos	176.06	0.58	M+2H	HMDB0001425	Lipids and lipid-like molecules	Steroids and steroid derivatives	Sulfated steroids	-0.08(-0.1--0.05)	<.0001	1.37606e-07	-0.056(-0.087--0.025)	0.0004	0.0136251
pos_FT10083	Carnosine	Pos	249.09	0.49	M+Na	HMDB0000033	Organic acids and derivatives	Peptidomimetics	Hybrid peptides	-0.09(-0.14--0.04)	0.0004	0.0101378	-0.151(-0.234--0.069)	0.0004	0.0136251
neg_FT01921	Formiminoglutamic acid	Neg	173.05	1.31	M-H	HMDB0000854	Organic acids and derivatives	Carboxylic acids and derivatives	Amino acids, peptides, and analogues	0.13(0.08-0.18)	<.0001	4.66245e-05	0.075(0.032-0.118)	0.0007	0.0197051
pos_FT04858	Citrulline	Pos	176.1	0.78	M+H	HMDB0000904	Organic acids and derivatives	Carboxylic acids and derivatives	Amino acids, peptides, and analogues	0.06(0.04-0.08)	<.0001	5.76808e-07	0.048(0.019-0.077)	0.0011	0.0281915
neg_FT00788	4-Hydroxyproline	Neg	130.05	1.4	M-H	HMDB0000725	Organic acids and derivatives	Carboxylic acids and derivatives	Amino acids, peptides, and analogues	0.09(0.04-0.13)	<.0001	0.00221607	0.082(0.031-0.132)	0.0018	0.0332142
pos_FT09878	Hydroxyprolyl-Asparagine	Pos	246.1	0.69	M+H	HMDB0028858	Organic acids and derivatives	Carboxylic acids and derivatives	Amino acids, peptides, and analogues	-0.03(-0.05--0.01)	0.0002	0.00572935	-0.059(-0.097--0.022)	0.0019	0.0332142
pos_FT13592	2-Hexenoylcarnitine	Pos	296.12	6.85	M+K	HMDB0013161	Lipids and lipid-like molecules	Fatty Acyls	Fatty acid esters	0.08(0.03-0.13)	0.0007	0.0136131	0.104(0.04-0.167)	0.0015	0.0332142
pos_FT03157	L-Glutamine	Pos	147.07	0.52	M+H	HMDB0000641	Organic acids and derivatives	Carboxylic acids and derivatives	Amino acids, peptides, and analogues	-0.03(-0.06--0.01)	0.0007	0.0136777	-0.065(-0.106--0.024)	0.002	0.0332142
neg_FT05602	Inosine	Neg	267.07	0.67	M-H	HMDB0000195	Nucleosides, nucleotides, and analogues	Purine nucleosides		0.04(0.01-0.06)	0.0005	0.0105134	0.038(0.011-0.064)	0.0046	0.0730652
neg_FT08407	N-(2-Hydroxyphenyl)acetamide glucuronide	Neg	328.06	3.81	M-H	HMDB0240542	Organic oxygen compounds	Organooxygen compounds	Carbohydrates and carbohydrate conjugates	0.07(0.03-0.11)	0.0008	0.0152593	0.081(0.023-0.139)	0.0062	0.0920196
pos_FT15625	Galactosylhydroxylysine	Pos	325.16	0.5	M+H	HMDB0000600	Organic acids and derivatives	Carboxylic acids and derivatives	Amino acids, peptides, and analogues	-0.03(-0.06--0.01)	0.0009	0.0157719	-0.048(-0.084--0.013)	0.007	0.0963289
pos_FT02217	Pyroglutamic acid	Pos	130.04	0.52	M+H	HMDB0000267	Organic acids and derivatives	Carboxylic acids and derivatives	Amino acids, peptides, and analogues	-0.03(-0.05--0.01)	0.0002	0.00466453	-0.043(-0.075--0.01)	0.0097	0.126096
neg_FT00341	(R)-3-Hydroxyisobutyric acid	Neg	103.04	2.02	M-H	HMDB0000336	Organic acids and derivatives	Hydroxy acids and derivatives	Beta hydroxy acids and derivatives	0.04(0.02-0.06)	<.0001	0.000474807	0.033(0.007-0.059)	0.0121	0.140748
pos_FT05774	Homocitrulline	Pos	190.11	1.33	M+H	HMDB0000679	Organic acids and derivatives	Carboxylic acids and derivatives	Amino acids, peptides, and analogues	0.07(0.04-0.11)	<.0001	0.00103078	0.088(0.019-0.156)	0.0118	0.140748
neg_FT02892	Adipoylglycine	Neg	202.07	3.23	M-H	HMDB0240731	Organic acids and derivatives	Carboxylic acids and derivatives	Amino acids, peptides, and analogues	0.06(0.04-0.09)	<.0001	0.000157039	0.039(0.008-0.071)	0.0132	0.14558
neg_FT01638	L-Phenylalanine	Neg	164.07	3.32	M-H	HMDB0000159	Organic acids and derivatives	Carboxylic acids and derivatives	Amino acids, peptides, and analogues	0.04(0.02-0.06)	<.0001	0.00100368	0.037(0.007-0.068)	0.0159	0.159423
neg_FT08427	Guanidine, N,N'-diethyl-N''-[4-[(4-methoxyphenyl)thio]phenyl]-	Neg	328.15	4.15	M-H	HMDB0001842	Organic nitrogen compounds	Organonitrogen compounds	Guanidines	-0.04(-0.07--0.01)	0.0026	0.0311566	-0.052(-0.094--0.01)	0.0154	0.159423
pos_FT10750	Cysteinyl-Asparagine	Pos	258.04	0.72	M+Na	HMDB0028770	Organic acids and derivatives	Carboxylic acids and derivatives	Amino acids, peptides, and analogues	0.08(0.02-0.14)	0.0036	0.0393464	0.091(0.015-0.166)	0.0179	0.17188
neg_FT01695	Quinolinic acid	Neg	166.01	1.17	M-H	HMDB0000232	Organoheterocyclic compounds	Pyridines and derivatives	Pyridinecarboxylic acids and derivatives	0.05(0.02-0.07)	<.0001	0.000383839	0.024(0.004-0.045)	0.019	0.174574
neg_FT02346	1-(Malonylamino)cyclopropanecarboxylic acid	Neg	186.04	3.48	M-H	HMDB0031700	Organic acids and derivatives	Carboxylic acids and derivatives	Amino acids, peptides, and analogues	0.08(0.04-0.12)	<.0001	0.000795636	0.062(0.01-0.114)	0.0198	0.175327
pos_FT12875	Glycylprolylhydroxyproline	Pos	286.14	1.04	M+H	HMDB0002171	Organic acids and derivatives	Carboxylic acids and derivatives	Amino acids, peptides, and analogues	-0.04(-0.07--0.01)	0.0016	0.0221787	-0.045(-0.084--0.007)	0.0207	0.176091
pos_FT21101	Abscisic alcohol 11-glucoside	Pos	413.21	6.89	M+H	HMDB0039636	Lipids and lipid-like molecules	Prenol lipids	Terpene glycosides	0.09(0.05-0.14)	<.0001	0.00181151	0.092(0.013-0.171)	0.0216	0.177045
neg_FT09551	5-Caffeoylquinic acid	Neg	353.08	6.84	M-H	HMDB0240477	Organic oxygen compounds	Organooxygen compounds	Alcohols and polyols	0.13(0.07-0.19)	<.0001	0.000467712	0.087(0.01-0.165)	0.0265	0.202234
pos_FT14047	Hydroxyvalerylcarnitine	Pos	302.13	0.64	M+K	HMDB0013132	Lipids and lipid-like molecules	Fatty Acyls	Fatty acid esters	-0.02(-0.04--0.01)	0.0017	0.0227211	-0.034(-0.064--0.004)	0.0263	0.202234
neg_FT15762	PA(22:5(4Z,7Z,10Z,13Z,19Z)-O(16,17)/2:0)	Neg	539.24	6.53	M-H	HMDB0266570				0.08(0.06-0.11)	<.0001	5.76808e-07	0.049(0.002-0.095)	0.0378	0.230616
neg_FT02197	Galactitol	Neg	181.07	1.81	M-H	HMDB0000107	Organic oxygen compounds	Organooxygen compounds	Carbohydrates and carbohydrate conjugates	0.09(0.05-0.13)	<.0001	7.45698e-05	0.037(0.003-0.071)	0.0332	0.230616
neg_FT07183	Fludiazepam	Neg	301.05	2.36	M-H	HMDB0015513	Organoheterocyclic compounds	Benzodiazepines	1,4-benzodiazepines	0.12(0.07-0.17)	<.0001	0.000137683	0.074(0.004-0.145)	0.0372	0.230616
neg_FT00556	4-Mercaptobutyramidine	Neg	117.05	3.28	M-H	HMDB0246486	Organic nitrogen compounds	Organonitrogen compounds	Amidines	0.06(0.02-0.09)	0.0005	0.0111266	0.033(0.002-0.063)	0.0342	0.230616
pos_FT01097	D-Serine	Pos	106.04	0.51	M+H	HMDB0000187	Organic acids and derivatives	Carboxylic acids and derivatives	Amino acids, peptides, and analogues	-0.05(-0.09--0.02)	0.0011	0.0175023	-0.044(-0.086--0.002)	0.0397	0.230616
neg_FT10345	Dihydroferulic acid 4-O-glucuronide	Neg	371.09	4.29	M-H	HMDB0041723	Organic oxygen compounds	Organooxygen compounds	Carbohydrates and carbohydrate conjugates	0.1(0.04-0.16)	0.0012	0.0188372	0.076(0.004-0.148)	0.0388	0.230616
neg_FT00551	Succinic acid	Neg	117.01	1.59	M-H	HMDB0000254	Organic acids and derivatives	Carboxylic acids and derivatives	Dicarboxylic acids and derivatives	-0.08(-0.13--0.03)	0.0022	0.0269631	-0.044(-0.085--0.002)	0.0379	0.230616
neg_FT02388	N6-Acetyl-L-lysine	Neg	187.1	0.98	M-H	HMDB0000206	Organic acids and derivatives	Carboxylic acids and derivatives	Amino acids, peptides, and analogues	0.03(0.01-0.06)	0.008	0.0705389	0.026(0.001-0.05)	0.0371	0.230616
pos_FT03968	2-Indolecarboxylic acid	Pos	162.05	4.5	M+H	HMDB0002285	Organoheterocyclic compounds	Indoles and derivatives	Indolecarboxylic acids and derivatives	-0.05(-0.09--0.01)	0.0101	0.079852	-0.057(-0.11--0.004)	0.0324	0.230616
neg_FT15806	Cortolone-3-glucuronide	Neg	541.26	6.18	M-H	HMDB0010320	Lipids and lipid-like molecules	Steroids and steroid derivatives	Steroidal glycosides	0.05(0.03-0.07)	<.0001	1.33915e-05	0.037(0.0007946948-0.075)	0.0454	0.233205
neg_FT02148	3-Chlorotyrosine	Neg	180.06	1.81	M+Cl	HMDB0001885	Organic acids and derivatives	Carboxylic acids and derivatives	Amino acids, peptides, and analogues	0.05(0.03-0.08)	<.0001	0.000255112	0.034(0.001-0.067)	0.0424	0.233205
pos_FT05766	1-hydroxyhexanoylglycine	Pos	190.1	4.39	M+H	HMDB0094718	Organic acids and derivatives	Carboxylic acids and derivatives	Amino acids, peptides, and analogues	0.04(0.01-0.07)	0.0018	0.0241594	0.044(0.0009578395-0.087)	0.0452	0.233205
pos_FT07425	o-(2,3,4,5,6-Pentafluorobenzyl)hydroxylamine	Pos	214.03	0.78	M+H	HMDB0255831	Benzenoids	Benzene and substituted derivatives	Halobenzenes	0.05(0.01-0.08)	0.0052	0.0527275	0.055(0.001-0.109)	0.0429	0.233205
pos_FT14200	Pimelylcarnitine	Pos	304.17	3.91	M+H	HMDB0013328	Lipids and lipid-like molecules	Fatty Acyls	Fatty acid esters	-0.09(-0.17--0.02)	0.0134	0.0953488	-0.07(-0.14--0.001)	0.045	0.233205
neg_FT09449	3'-O-Methyl-(-)-epicatechin-5-O-sulphate	Neg	351.05	0.99	M-H	HMDB0029176	Phenylpropanoids and polyketides	Flavonoids	O-methylated flavonoids	0.07(0.03-0.1)	<.0001	0.00110456	0.038(0.0001402862-0.076)	0.0492	0.241541
pos_FT08383	(+)-gamma-Hydroxy-L-homoarginine	Pos	227.11	0.5	M+Na	HMDB0301838	Organic acids and derivatives	Carboxylic acids and derivatives	Amino acids, peptides, and analogues	-0.08(-0.12--0.04)	<.0001	0.00238533	-0.075(-0.15--0.000406464)	0.0488	0.241541
neg_FT04677	Arctic acid	Neg	246.99	3.41	M-H	HMDB0302294	Organoheterocyclic compounds	Bi- and oligothiophenes		-0.14(-0.21--0.06)	0.0002	0.00572935	-0.09(-0.182-0.001)	0.0526	0.252517
neg_FT15862	N-Acetylgalactosaminyl lactose	Neg	544.18	0.71	M-H	HMDB0041622	Organic oxygen compounds	Organooxygen compounds	Carbohydrates and carbohydrate conjugates	0.08(0.04-0.11)	<.0001	0.000239293	0.047(-0.000833825-0.096)	0.054	0.253899
neg_FT14008	3-alpha-hydroxy-5-alpha-androstane-17-one 3-D-glucuronide	Neg	465.24	7.84	M-H	HMDB0010365	Lipids and lipid-like molecules	Steroids and steroid derivatives	Steroidal glycosides	0.06(0.03-0.09)	<.0001	0.000383839	0.06(-0.001-0.121)	0.0553	0.254835
pos_FT07296	N-Nitrosoanatabine	Pos	212.08	4.39	M+Na	HMDB0255199	Organoheterocyclic compounds	Pyridines and derivatives	Hydropyridines	0.05(0.02-0.08)	0.0004	0.00888131	0.042(-0.002-0.087)	0.0655	0.289372
neg_FT12863	p-[(R)-3-[Bis-[(R)-beta-hydroxyphenethyl]amino]butyl]benzamide	Neg	431.22	6.2	M-H	HMDB0247637	Benzenoids	Benzene and substituted derivatives	Benzoic acids and derivatives	0.09(0.03-0.15)	0.0012	0.0188372	0.05(-0.003-0.103)	0.0642	0.289372
neg_FT00536	5-Aminopentanoic acid	Neg	116.07	4.06	M-H	HMDB0003355	Organic acids and derivatives	Carboxylic acids and derivatives	Amino acids, peptides, and analogues	0.05(0.01-0.08)	0.0063	0.060855	0.051(-0.004-0.107)	0.0688	0.298066
pos_FT29354	3'-Sialyllactose	Pos	656.2	0.67	M+Na	HMDB0000825	Organic oxygen compounds	Organooxygen compounds	Carbohydrates and carbohydrate conjugates	0.06(0.04-0.07)	<.0001	6.55674e-09	0.027(-0.003-0.058)	0.0768	0.316237
pos_FT16972	2-Ethyl-2-methyl-N-(6-chloro-4-sulfamoyl-o-tolyl)succinimide	Pos	345.06	1.01	M+H	HMDB0256147	Organoheterocyclic compounds	Pyrrolidines	Phenylpyrrolidines	0.07(0.04-0.11)	<.0001	0.00086181	0.044(-0.004-0.094)	0.0755	0.316237
pos_FT17468	Cotinine glucuronide	Pos	353.13	0.85	M+H	HMDB0001013	Nucleosides, nucleotides, and analogues	Pyrimidine nucleosides	Pyrimidine ribonucleotides	0.08(0.01-0.14)	0.0127	0.0925289	-0.048(-0.103-0.005)	0.0773	0.316237
neg_FT05121	3-Methyluridine	Neg	257.07	0.87	M-H	HMDB0004813	Nucleosides, nucleotides, and analogues	Pyrimidine nucleosides		0.06(0.02-0.09)	0.0013	0.0188372	0.04(-0.004-0.084)	0.079	0.317396
pos_FT08446	1-hydroxyhexanoylglycine	Pos	228.06	5.74	M+K	HMDB0094718	Organic acids and derivatives	Carboxylic acids and derivatives	Amino acids, peptides, and analogues	-0.04(-0.08--0.01)	0.0105	0.0822157	-0.067(-0.145-0.009)	0.0867	0.342178
neg_FT03731	3-Nitrotyrosine	Neg	225.05	1.05	M-H	HMDB0001904	Organic acids and derivatives	Carboxylic acids and derivatives	Amino acids, peptides, and analogues	0.05(0.02-0.09)	0.0019	0.0244449	0.036(-0.005-0.079)	0.0892	0.345693
pos_FT20980	3-O-Methyl 5-O-(2-methylpropyl) (4S)-2,6-dimethyl-4-(2-nitrophenyl)-3,4-dihydropyridine-3,5-dicarboxylate	Pos	411.15	1.7	M+Na	HMDB0260253	Organoheterocyclic compounds	Pyridines and derivatives	Hydropyridines	0.07(0.03-0.12)	0.0007	0.0136131	0.048(-0.008-0.105)	0.0974	0.364748
pos_FT18954	Acenocoumarol	Pos	376.08	6.86	M+Na	HMDB0015487	Phenylpropanoids and polyketides	Coumarins and derivatives	Hydroxycoumarins	0.1(0.03-0.17)	0.0037	0.0396889	0.072(-0.013-0.158)	0.0969	0.364748
pos_FT01524	D-Proline	Pos	116.07	1.1	M+H	HMDB0003411	Organic acids and derivatives	Carboxylic acids and derivatives	Amino acids, peptides, and analogues	0.11(0.04-0.18)	0.0013	0.0188372	0.056(-0.01-0.122)	0.0997	0.367375
pos_FT08368	(Â±)-Tryptophan	Pos	227.08	3.88	M+Na	HMDB0030396	Organoheterocyclic compounds	Indoles and derivatives	Indolyl carboxylic acids and derivatives	0.05(0.01-0.09)	0.0066	0.0631195	-0.033(-0.073-0.007)	0.1049	0.3802
pos_FT06896	Diflorasone	Pos	206.1	0.74	M+2H	HMDB0014368	Lipids and lipid-like molecules	Steroids and steroid derivatives	Hydroxysteroids	0.03(0.01-0.05)	<.0001	0.0013316	0.029(-0.007-0.066)	0.1147	0.393185
neg_FT09421	Indole-3-acetic-acid-O-glucuronide	Neg	350.08	5.02	M-H	HMDB0060001	Lipids and lipid-like molecules	Prenol lipids	Terpene glycosides	0.04(0.01-0.08)	0.0035	0.0388516	-0.033(-0.075-0.007)	0.1117	0.393185
pos_FT21671	Corchoionoside B	Pos	423.16	4.66	M+Na	HMDB0030975	Lipids and lipid-like molecules	Fatty Acyls	Fatty acyl glycosides	0.1(0.03-0.17)	0.0043	0.0451099	0.077(-0.019-0.174)	0.1156	0.393185
pos_FT04982	1-Phenylbiguanide	Pos	178.1	0.83	M+H	HMDB0256437	Organic nitrogen compounds	Organonitrogen compounds	Guanidines	0.04(0.01-0.07)	0.0062	0.0604142	0.024(-0.006-0.055)	0.1144	0.393185
pos_FT13052	PC(20:0/22:6(4Z,7Z,10Z,13Z,16Z,19Z))	Pos	288.21	6.25	M+3H	HMDB0008288	Lipids and lipid-like molecules	Glycerophospholipids	Glycerophosphocholines	0.05(0.02-0.07)	0.0005	0.0107953	0.024(-0.006-0.055)	0.1268	0.418288
neg_FT04492	Pseudouridine	Neg	243.06	1.05	M-H	HMDB0000767	Nucleosides, nucleotides, and analogues	Nucleoside and nucleotide analogues		0.01(0-0.03)	0.0026	0.0303169	0.014(-0.004-0.033)	0.1268	0.418288
neg_FT08222	Dihyroxy-1H-indole glucuronide I	Neg	324.07	3.91	M-H	HMDB0059997	Organic oxygen compounds	Organooxygen compounds	Carbohydrates and carbohydrate conjugates	0.07(0.04-0.1)	<.0001	0.000366215	0.03(-0.009-0.07)	0.1297	0.421571
neg_FT00627	5'-Deoxy-5-fluorouridine	Neg	122.02	1.14	M-2H	HMDB0060406	Nucleosides, nucleotides, and analogues	5'-deoxyribonucleosides		0.08(0.04-0.11)	<.0001	0.00101869	0.035(-0.012-0.083)	0.15	0.473618
neg_FT10087	5-(3',4',5'-Trihydroxyphenyl)-gamma-valerolactone-3'-O-glucuronide	Neg	365.13	3.31	M-H	HMDB0240296	Organic oxygen compounds	Organooxygen compounds	Carbohydrates and carbohydrate conjugates	0.03(0-0.06)	0.0094	0.0757167	0.024(-0.008-0.058)	0.1481	0.473618
neg_FT00557	2-Ethylhydracrylic acid	Neg	117.05	3.56	M-H	HMDB0000396	Lipids and lipid-like molecules	Fatty Acyls	Fatty acids and conjugates	0.07(0.03-0.1)	<.0001	0.00100368	0.016(-0.006-0.04)	0.1631	0.500017
pos_FT10471	(2E,4E,6Z)-2,4,6-Decatrienoic acid dehydropiperidide	Pos	254.14	4.11	M+Na	HMDB0033530	Organoheterocyclic compounds	Pyridines and derivatives	Hydropyridines	0.05(0.02-0.09)	0.0004	0.0104012	0.034(-0.014-0.084)	0.165	0.500017
pos_FT06247	2-Propylglutaric acid	Pos	197.07	6.83	M+Na	HMDB0060684	Lipids and lipid-like molecules	Fatty Acyls	Fatty acids and conjugates	0.04(0.01-0.06)	0.0009	0.0163177	0.03(-0.012-0.073)	0.1652	0.500017
neg_FT10205	6-Hydroxy-R-acenocoumarol	Neg	368.08	5.14	M-H	HMDB0060883	Phenylpropanoids and polyketides	Coumarins and derivatives	Hydroxycoumarins	0.11(0.04-0.18)	0.0014	0.020377	0.063(-0.026-0.153)	0.1677	0.500714
neg_FT14465	11-beta-Hydroxyandrosterone-3-glucuronide	Neg	481.24	6.63	M-H	HMDB0010351	Organoheterocyclic compounds	Indoles and derivatives	Hydroxyindoles	0.05(0.02-0.07)	<.0001	0.000807064	0.026(-0.012-0.065)	0.179	0.510176
neg_FT00971	Urocanic acid	Neg	137.03	3.2	M-H	HMDB0000301	Organoheterocyclic compounds	Azoles	Imidazoles	0.02(0-0.03)	0.0033	0.0367757	0.014(-0.006-0.034)	0.187	0.510176
neg_FT09226	Adenosine monophosphate	Neg	346.05	3.9	M-H	HMDB0000045	Nucleosides, nucleotides, and analogues	Purine nucleotides	Purine ribonucleotides	0.04(0.01-0.08)	0.0055	0.0548163	0.026(-0.012-0.064)	0.1861	0.510176
neg_FT06044	S-(2-Methylpropionyl)-dihydrolipoamide-E	Neg	276.1	1.04	M-H	HMDB0006868	Lipids and lipid-like molecules	Fatty Acyls	Fatty amides	0.04(0.01-0.07)	0.007	0.0661171	0.026(-0.012-0.064)	0.178	0.510176
neg_FT12006	Carboxycelecoxib	Neg	410.03	0.72	M-H	HMDB0060571	Organoheterocyclic compounds	Azoles	Pyrazoles	0.06(0.01-0.1)	0.0095	0.0761135	0.033(-0.016-0.083)	0.1842	0.510176
pos_FT10031	2-Ethoxy-1-ethoxycarbonyl-1,2-dihydroquinoline	Pos	248.13	3.71	M+H	HMDB0244738	Organoheterocyclic compounds	Quinolines and derivatives	Quinolones and derivatives	0.06(0.01-0.11)	0.013	0.0936179	0.038(-0.018-0.095)	0.1812	0.510176
neg_FT01888	Hexanoylglycine	Neg	172.09	3.96	M-H	HMDB0000701	Organic acids and derivatives	Carboxylic acids and derivatives	Amino acids, peptides, and analogues	0.09(0.01-0.16)	0.0137	0.0961144	0.059(-0.027-0.147)	0.1787	0.510176
neg_FT01928	2-Propylglutaric acid	Neg	173.08	1.85	M-H	HMDB0060684	Lipids and lipid-like molecules	Fatty Acyls	Fatty acids and conjugates	0.07(0.03-0.1)	<.0001	0.00219444	0.033(-0.017-0.084)	0.1965	0.523343
neg_FT10295	Hydroxydesmethylpiperine sulfate	Neg	370.09	5.02	M-H	HMDB0304919				0.09(0.02-0.16)	0.0129	0.093089	0.066(-0.034-0.167)	0.1943	0.523343
pos_FT18573	Cephalexin	Pos	370.08	5.82	M+Na	HMDB0014707	Organoheterocyclic compounds	Lactams	Beta lactams	0.12(0.07-0.17)	<.0001	0.000366215	-0.029(-0.078-0.018)	0.2225	0.585261
neg_FT10268	5a-Dihydrotestosterone sulfate	Neg	369.17	6.92	M-H	HMDB0006278	Lipids and lipid-like molecules	Steroids and steroid derivatives	Sulfated steroids	0.16(0.08-0.24)	<.0001	0.0013316	0.057(-0.037-0.152)	0.2317	0.597484
neg_FT01277	Mercaptopurine	Neg	151	0.72	M-H	HMDB0015167	Organoheterocyclic compounds	Imidazopyrimidines	Purines and purine derivatives	0.06(0.02-0.1)	0.0008	0.0154875	0.024(-0.016-0.066)	0.2325	0.597484
pos_FT03519	Creatine	Pos	154.05	0.61	M+Na	HMDB0000064	Organic acids and derivatives	Carboxylic acids and derivatives	Amino acids, peptides, and analogues	0.1(0.04-0.16)	0.0016	0.0224064	-0.049(-0.131-0.032)	0.2352	0.597532
pos_FT03739	(S)-Homostachydrine	Pos	158.11	5.09	M+H	HMDB0033433	Organic acids and derivatives	Carboxylic acids and derivatives	Amino acids, peptides, and analogues	0.05(0.02-0.08)	0.0005	0.0107953	0.031(-0.021-0.084)	0.2391	0.600521
pos_FT27056	Tetrahydroaldosterone-3-glucuronide	Pos	563.24	6.57	M+Na	HMDB0010357	Lipids and lipid-like molecules	Steroids and steroid derivatives	Steroidal glycosides	0.07(0.05-0.1)	<.0001	8.6396e-07	0.025(-0.018-0.07)	0.2479	0.61561
neg_FT05071	3-Methylcytidine	Neg	256.09	1.37	M-H	HMDB0240577	Nucleosides, nucleotides, and analogues	Pyrimidine nucleosides		0.04(0.01-0.06)	0.0006	0.0121079	0.02(-0.014-0.055)	0.2537	0.623093
neg_FT00444	Uracil	Neg	111.01	0.66	M-H	HMDB0000300	Organoheterocyclic compounds	Diazines	Pyrimidines and pyrimidine derivatives	0.06(0.02-0.09)	0.0012	0.0188372	0.03(-0.024-0.084)	0.2714	0.649924
neg_FT00798	(Â±)-erythro-Isoleucine	Neg	130.08	4.83	M-H	HMDB0033923	Organic acids and derivatives	Carboxylic acids and derivatives	Amino acids, peptides, and analogues	0.05(0.02-0.08)	0.002	0.0248941	0.024(-0.019-0.067)	0.2732	0.649924
pos_FT04923	Cotinine	Pos	177.1	2.3	M+H	HMDB0001046	Organoheterocyclic compounds	Pyridines and derivatives	Pyrrolidinylpyridines	0.07(0.01-0.13)	0.0143	0.0986391	-0.016(-0.045-0.012)	0.2735	0.649924
neg_FT15763	PA(22:5(4Z,7Z,10Z,13Z,19Z)-O(16,17)/2:0)	Neg	539.24	6.32	M-H	HMDB0266570				0.06(0.04 - 0.08)	<.0001	3.01495e-06	0.02(-0.016 - 0.056)	0.286	0.672
neg_FT04887	1-(1-Hydroxy-2,2,6,6-tetramethylpiperidin-4-yl)-1h-pyrrole-2,5-dione	Neg	251.13	5.81	M-H	HMDB0243771	Organoheterocyclic compounds	Pyrrolidines	Pyrrolidones	0.08(0.04-0.13)	0.0003	0.00701256	0.03(-0.027-0.087)	0.2998	0.675962
neg_FT05320	3-hydroxy-3-(3-hydroxyphenyl)propanoic acid-O-sulphate	Neg	261	4.03	M-H	HMDB0059967	Organic acids and derivatives	Hydroxy acids and derivatives	Beta hydroxy acids and derivatives	0.06(0.03-0.1)	0.0005	0.01066	0.021(-0.02-0.062)	0.3081	0.675962
pos_FT16694	3-O-(4-O-Methyl-a-D-glucopyranuronosyl)-L-arabinose	Pos	341.1	0.62	M+H	HMDB0039888	Organic oxygen compounds	Organooxygen compounds	Carbohydrates and carbohydrate conjugates	0.05(0.02-0.09)	0.0013	0.0191284	0.033(-0.031-0.098)	0.3045	0.675962
neg_FT01889	Corticosterone	Neg	172.09	4.85	M-2H	HMDB0001547	Lipids and lipid-like molecules	Steroids and steroid derivatives	Hydroxysteroids	0.04(0.01-0.06)	0.0017	0.022444	0.016(-0.013-0.046)	0.2912	0.675962
pos_FT17907	2,8-Dihydroxyquinoline-beta-D-glucuronide	Pos	360.06	4.87	M+Na	HMDB0011658	Organic oxygen compounds	Organooxygen compounds	Carbohydrates and carbohydrate conjugates	0.03(0.01-0.05)	0.0019	0.0244449	-0.023(-0.069-0.021)	0.3047	0.675962
pos_FT02397	N-Acetylcystathionine	Pos	133.04	3.87	M+H	HMDB000062	Organic acids and derivatives	Carboxylic acids and derivatives	Amino acids, peptides, and analogues	0.06(0.02-0.1)	0.0027	0.0311994	0.028(-0.026-0.082)	0.312	0.675962
neg_FT08979	Caffeic acid 3-glucoside	Neg	341.08	4.04	M-H	HMDB0303040	Organic oxygen compounds	Organooxygen compounds	Carbohydrates and carbohydrate conjugates	0.05(0.02-0.09)	0.0027	0.0315181	0.025(-0.022-0.074)	0.2947	0.675962
pos_FT12354	Pheniramine	Pos	279.12	1.01	M+K	HMDB0015557	Organoheterocyclic compounds	Pyridines and derivatives	Pheniramines	0.04(0.01-0.07)	0.0038	0.0400724	0.023(-0.022-0.068)	0.3118	0.675962
neg_FT11170	6-Hydroxymelatonin glucuronide	Neg	389.18	6.34	M+Cl	HMDB0060786	Organic oxygen compounds	Organooxygen compounds	Carbohydrates and carbohydrate conjugates	0.17(0.1-0.24)	<.0001	0.000228607	0.031(-0.031-0.094)	0.3254	0.684835
pos_FT18515	Trans-3-Hydroxycotinine glucuronide	Pos	369.13	1.29	M+H	HMDB0001204	Organic oxygen compounds	Organooxygen compounds	Carbohydrates and carbohydrate conjugates	0.08(0.03-0.13)	0.001	0.0163705	-0.016(-0.05-0.016)	0.3234	0.684835
pos_FT01786	1-beta-hydroxymedroxyprogesterone	Pos	121.08	3.3	M+3H	HMDB0061065	Lipids and lipid-like molecules	Steroids and steroid derivatives	Pregnane steroids	0.05(0.01-0.08)	0.0029	0.0334076	0.015(-0.015-0.045)	0.3231	0.684835
pos_FT06250	Dihydroferulic acid	Pos	197.08	5.8	M+H	HMDB0060733	Organic oxygen compounds	Organooxygen compounds	Carbohydrates and carbohydrate conjugates	0.03(0.02-0.05)	<.0001	0.00255586	0.011(-0.012-0.034)	0.3412	0.684897
pos_FT05814	2-O-Methylascorbic acid	Pos	191.05	1.9	M+H	HMDB0240294	Organoheterocyclic compounds	Dihydrofurans	Furanones	0.07(0.03-0.1)	0.0001	0.00393361	0.024(-0.025-0.075)	0.3333	0.684897
neg_FT01927	2-Propylglutaric acid	Neg	173.08	3.41	M-H	HMDB0060684	Lipids and lipid-like molecules	Fatty Acyls	Fatty acids and conjugates	0.04(0.01-0.06)	0.0012	0.0188372	0.011(-0.012-0.034)	0.344	0.684897
neg_FT02354	8-Amino-7-oxononanoic acid	Neg	186.11	4.53	M-H	HMDB0240687	Lipids and lipid-like molecules	Fatty Acyls	Fatty acids and conjugates	0.07(0.02-0.12)	0.0029	0.0331568	-0.021(-0.067-0.023)	0.3405	0.684897
pos_FT11248	2-(4-Amino-2-chlorophenyl)-2-phenylacetonitrile	Pos	265.05	3.53	M+Na	HMDB0246686	Benzenoids	Benzene and substituted derivatives	Diphenylacetonitriles	0.06(0.01-0.11)	0.0072	0.0668625	0.029(-0.03-0.088)	0.3361	0.684897
pos_FT14614	Valproylcarnitine	Pos	310.2	6.32	M+Na	HMDB0259757	Lipids and lipid-like molecules	Fatty Acyls	Fatty acid esters	0.04(0.01-0.07)	0.009	0.0733684	-0.022(-0.067-0.022)	0.3309	0.684897
pos_FT29300	Remikiren	Pos	653.33	5.29	M+Na	HMDB0014357	Organic acids and derivatives	Carboxylic acids and derivatives	Amino acids, peptides, and analogues	0.03(0.01-0.05)	0.0013	0.0188372	-0.013(-0.042-0.015)	0.3473	0.685233
neg_FT08456	Hydroxytyrosol 3'-glucuronide	Neg	329.08	3.78	M-H	HMDB0240531	Organic oxygen compounds	Organooxygen compounds	Carbohydrates and carbohydrate conjugates	0.09(0.05-0.13)	<.0001	0.000450461	0.026(-0.029-0.081)	0.3515	0.687521
neg_FT01746	Leukotriene B4	Neg	167.1	6.16	M-2H	HMDB0001085	Lipids and lipid-like molecules	Fatty Acyls	Eicosanoids	-0.1(-0.18--0.02)	0.0095	0.0762139	0.049(-0.056-0.155)	0.3582	0.691001
neg_FT02431	Pyrocatechol sulfate	Neg	188.98	3.64	M-H	HMDB0059724	Organic acids and derivatives	Organic sulfuric acids and derivatives	Arylsulfates	-0.03(-0.06-0)	0.0117	0.0863916	-0.017(-0.054-0.02)	0.3596	0.691001
pos_FT10457	N-Acetylvanilalanine	Pos	254.1	3.84	M+H	HMDB0011716	Organic acids and derivatives	Carboxylic acids and derivatives	Amino acids, peptides, and analogues	0.06(0.02-0.1)	0.0009	0.0157719	0.023(-0.028-0.075)	0.3659	0.697081
neg_FT02964	3-Indolehydracrylic acid	Neg	204.06	5.71	M-H	HMDB0059765	Organoheterocyclic compounds	Indoles and derivatives	Indolyl carboxylic acids and derivatives	-0.07(-0.12--0.01)	0.0093	0.0753685	-0.041(-0.134-0.05)	0.3706	0.697574
pos_FT17341	6-[3-(carboxymethyl)phenoxy]-3,4,5-trihydroxyoxane-2-carboxylic acid	Pos	351.06	3.84	M+Na	HMDB0125161	Organic oxygen compounds	Organooxygen compounds	Carbohydrates and carbohydrate conjugates	0.04(0.01-0.08)	0.0136	0.0958414	0.027(-0.032-0.087)	0.3725	0.697574
pos_FT16043	Vanillic acid 4-beta-D-glucoside	Pos	331.09	3.76	M+H	HMDB0302469	Organic oxygen compounds	Organooxygen compounds	Carbohydrates and carbohydrate conjugates	0.06(0.02-0.11)	0.0009	0.0157719	0.026(-0.034-0.087)	0.3855	0.713922
pos_FT06101	4-Aminohippuric acid	Pos	195.07	3.76	M+H	HMDB0001867	Benzenoids	Benzene and substituted derivatives	Benzoic acids and derivatives	0.03(0-0.05)	0.0142	0.0982884	-0.014(-0.047-0.018)	0.3876	0.713922
pos_FT13024	N-Ribosylhistidine	Pos	288.11	0.53	M+H	HMDB0002089	Organic acids and derivatives	Carboxylic acids and derivatives	Amino acids, peptides, and analogues	0.16(0.11-0.21)	<.0001	1.37606e-07	-0.014(-0.049-0.02)	0.4067	0.742856
neg_FT04748	N2-Maltulosylarginine	Neg	248.09	5.51	M-2H	HMDB0041542	Lipids and lipid-like molecules	Saccharolipids		0.04(0.13 - 0.08)	0.0073	0.067	0.01 (-0.024 - 0.059)	0.415	0.75
pos_FT11396	Etomidate	Pos	267.1	0.85	M+Na	HMDB0014437	Organoheterocyclic compounds	Azoles	Imidazoles	0.03(0.01-0.05)	<.0001	0.00285094	0.01(-0.015-0.037)	0.4194	0.750588
pos_FT09294	5-Hydroxy-3-[(5-nitrofuran-2-yl)methylideneamino]-1H-imidazol-2-one	Pos	239.04	0.69	M+H	HMDB0260397	Organoheterocyclic compounds	Azoles	Imidazoles	0.03(0.01-0.06)	0.0032	0.0365418	0.013(-0.019-0.046)	0.4211	0.750588
pos_FT12885	2-Octenoylcarnitine	Pos	286.2	5.97	M+H	HMDB0013324	Lipids and lipid-like molecules	Fatty Acyls	Fatty acid esters	0.05(0.02-0.08)	0.0009	0.0163177	-0.017(-0.062-0.026)	0.4299	0.760135
neg_FT06352	6-Thioinosinic acid	Neg	283.05	1.04	M-H	HMDB0060791	Nucleosides, nucleotides, and analogues	Purine nucleosides		0.03(0.01-0.05)	0.0008	0.0154875	0.012(-0.018-0.042)	0.4363	0.765316
pos_FT02075	18-Hydroxycortisol	Pos	127.07	4.05	M+3H	HMDB0000418	Lipids and lipid-like molecules	Steroids and steroid derivatives	Hydroxysteroids	0.08(0.03-0.13)	0.0005	0.0107953	-0.032(-0.115-0.05)	0.4419	0.768921
pos_FT02923	2,3-Methylenesuccinic acid	Pos	143.03	1.9	M+H	HMDB0059762	Lipids and lipid-like molecules	Fatty Acyls	Fatty acids and conjugates	0.08(0.04-0.12)	<.0001	0.00100368	0.015(-0.026-0.056)	0.4664	0.779842
pos_FT02656	Isoniazid	Pos	138.06	1.5	M+H	HMDB0015086	Organoheterocyclic compounds	Pyridines and derivatives	Pyridinecarboxylic acids and derivatives	0.11(0.06-0.17)	<.0001	0.00100368	0.029(-0.05-0.109)	0.4712	0.779842
pos_FT12220	Saccharopine	Pos	277.13	0.53	M+H	HMDB0000279	Organic acids and derivatives	Carboxylic acids and derivatives	Amino acids, peptides, and analogues	0.07(0.03-0.1)	0.0001	0.00364365	0.021(-0.035-0.078)	0.4619	0.779842
neg_FT06550	Orotidine	Neg	287.05	0.68	M-H	HMDB0000788	Nucleosides, nucleotides, and analogues	Pyrimidine nucleosides		0.05(0.02-0.08)	0.0003	0.0076993	0.014(-0.025-0.054)	0.4608	0.779842
neg_FT02725	2,3-Methylene suberic acid	Neg	197.08	5.68	M-H	HMDB0059779	Lipids and lipid-like molecules	Fatty Acyls	Fatty acids and conjugates	0.07(0.03-0.11)	0.0008	0.0154875	0.023(-0.038-0.084)	0.4554	0.779842
neg_FT07581	N2,N2-Dimethylguanosine	Neg	310.11	3.59	M-H	HMDB0004824	Nucleosides, nucleotides, and analogues	Purine nucleosides		0.03(0.01-0.05)	0.0015	0.0209051	0.012(-0.02-0.045)	0.4628	0.779842
neg_FT03634	6beta-Hydroxydexbudesonide	Neg	222.11	7.24	M-2H	HMDB0259512	Lipids and lipid-like molecules	Steroids and steroid derivatives	Hydroxysteroids	0.04(0.01-0.07)	0.0023	0.0277916	-0.015(-0.06-0.028)	0.4764	0.779842
pos_FT13367	2-Acetylaminophenoxazin-3-one	Pos	293.03	5.56	M+K	HMDB0240369	Organoheterocyclic compounds	Benzoxazines	Phenoxazines	0.08(0.02-0.14)	0.0077	0.0698406	0.027(-0.048-0.104)	0.4738	0.779842
pos_FT05237	3-O-Methyl-a-methyldopamine	Pos	182.11	3.41	M+H	HMDB0060748	Benzenoids	Benzene and substituted derivatives	Phenethylamines	0.08(0.03-0.13)	0.0007	0.0140027	0.026(-0.047-0.099)	0.4821	0.783489
neg_FT06408	N4-Acetylcytidine	Neg	284.08	3.46	M-H	HMDB0005923	Nucleosides, nucleotides, and analogues	Pyrimidine nucleosides		0.04(0.01-0.06)	0.0014	0.0197029	0.014(-0.027-0.056)	0.4868	0.785258
pos_FT10755	2-(Ethylsulfonylmethyl)phenyl methylcarbamate	Pos	258.07	0.64	M+H	HMDB0040288	Benzenoids	Benzene and substituted derivatives	Phenyl methylcarbamates	0.07(0.03-0.11)	0.0005	0.01066	0.021(-0.045-0.089)	0.5203	0.811248
neg_FT03672	Tripropyl phosphate	Neg	223.11	7.24	M-H	HMDB0259269	Organic acids and derivatives	Organic phosphoric acids and derivatives	Phosphate esters	0.07(0.02-0.11)	0.001	0.0174109	-0.018(-0.073-0.037)	0.5154	0.811248
pos_FT02173	Dihydrothymine	Pos	129.06	5.82	M+H	HMDB0000079	Organoheterocyclic compounds	Diazines	Pyrimidines and pyrimidine derivatives	0.05(0.01-0.08)	0.0054	0.0540668	-0.015(-0.063-0.032)	0.5213	0.811248
neg_FT05124	Phenylalanyl-Alanine	Neg	257.08	1.83	M-H	HMDB0304787	Organic acids and derivatives	Carboxylic acids and derivatives	Amino acids, peptides, and analogues	0.05(0.01-0.08)	0.009	0.0733684	0.016(-0.034-0.067)	0.5151	0.811248
neg_FT00912	N-Methylnicotinamide	Neg	135.05	4.09	M-H	HMDB0003152	Organoheterocyclic compounds	Pyridines and derivatives	Pyridinecarboxylic acids and derivatives	0.05(0.01-0.09)	0.0111	0.0853189	0.015(-0.031-0.063)	0.5141	0.811248
pos_FT15368	LysoPA(8:0/0:0)	Pos	321.11	0.79	M+Na	HMDB0114740	Lipids and lipid-like molecules	Glycerophospholipids	Glycerophosphates	0.03(0-0.06)	0.0085	0.0719844	0.014(-0.031-0.06)	0.5262	0.81326
pos_FT03077	N-Acetylcadaverine	Pos	145.13	1.11	M+H	HMDB0002284	Organic acids and derivatives	Carboxylic acids and derivatives	Carboxylic acid derivatives	0.05(0.01-0.1)	0.0114	0.08631	-0.02(-0.084-0.043)	0.5311	0.815139
pos_FT16312	Chlorpromazine-N-oxide	Pos	335.09	0.68	M+H	HMDB0060573	Organoheterocyclic compounds	Benzothiazines	Phenothiazines	0.01(0-0.03)	0.0141	0.0982884	-0.008(-0.036-0.019)	0.5399	0.822871
neg_FT02756	5-(Hydroxymethyl-2-furoyl)glycine	Neg	198.04	3.41	M-H	HMDB0240476	Organic acids and derivatives	Carboxylic acids and derivatives	Amino acids, peptides, and analogues	-0.09(-0.15--0.03)	0.0033	0.0367515	0.027(-0.064-0.12)	0.5494	0.829563
neg_FT04477	(2E)-3-[3-(sulfooxy)phenyl]prop-2-enoic acid	Neg	242.99	4.64	M-H	HMDB0124975	Phenylpropanoids and polyketides	Cinnamic acids and derivatives	Hydroxycinnamic acids and derivatives	-0.08(-0.13--0.02)	0.0039	0.0413874	0.023(-0.054-0.101)	0.5518	0.829563
pos_FT08288	Adipoylglycine	Pos	226.06	3.5	M+Na	HMDB0240731	Organic acids and derivatives	Carboxylic acids and derivatives	Amino acids, peptides, and analogues	0.07(0.01-0.12)	0.0098	0.0781585	0.024(-0.06-0.109)	0.5687	0.849198
neg_FT06287	Hydroxy-lacosamide	Neg	281.11	3.89	M-H	HMDB0061146	Organic acids and derivatives	Carboxylic acids and derivatives	Amino acids, peptides, and analogues	0.05(0.01-0.09)	0.0045	0.0463536	0.013(-0.033-0.06)	0.5731	0.850001
pos_FT04094	4-(3-Pyridyl)-3-butenoic acid	Pos	164.06	1.1	M+H	HMDB0001424	Organoheterocyclic compounds	Pyridines and derivatives		0.05(0.01-0.09)	0.0082	0.0705389	0.017(-0.045-0.08)	0.5785	0.852391
neg_FT14066	Clozapine glucuronide	Neg	467.19	6.92	M+Cl	HMDB0060901	Organic oxygen compounds	Organooxygen compounds	Carbonyl compounds	0.08(0.05-0.12)	<.0001	0.000383839	0.014(-0.039-0.068)	0.5981	0.870183
pos_FT05223	2-Methylbutyrylglycine	Pos	182.07	3.53	M+Na	HMDB0000339	Organic acids and derivatives	Carboxylic acids and derivatives	Amino acids, peptides, and analogues	0.04(0.01-0.08)	0.0069	0.0654361	-0.011(-0.053-0.031)	0.5985	0.870183
pos_FT26665	2-Hydroxyarctiin	Pos	551.2	6.83	M+H	HMDB0302482	Lignans, neolignans and related compounds	Lignan glycosides		0.06(0.02-0.09)	0.0005	0.0105134	0.012(-0.037-0.062)	0.6163	0.873148
pos_FT05207	2,4-Dihydroxy-2H-1,4-benzoxazin-3(4H)-one	Pos	182.04	3.39	M+H	HMDB0033733	Organoheterocyclic compounds	Benzoxazines	Benzoxazinones	-0.09(-0.15--0.02)	0.0045	0.0463536	-0.022(-0.113-0.067)	0.6145	0.873148
pos_FT02983	5-ethyl-5-methyl-2,4-oxazolidinedione	Pos	144.06	0.63	M+H	HMDB0061082	Organoheterocyclic compounds	Azolidines	Oxazolidines	0.02(0-0.03)	0.0075	0.0682588	0.006(-0.018-0.031)	0.6148	0.873148
pos_FT29560	Capsianoside IV	Pos	667.32	0.46	M+Na	HMDB0030736	Lipids and lipid-like molecules	Fatty Acyls	Fatty acyl glycosides	0.05(0.01-0.1)	0.0086	0.0719844	0.017(-0.049-0.083)	0.6076	0.873148
neg_FT10183	Dehydroepiandrosterone sulfate	Neg	367.15	7.59	M-H	HMDB0001032	Lipids and lipid-like molecules	Steroids and steroid derivatives	Sulfated steroids	0.17(0.09-0.24)	<.0001	0.00103078	0.029(-0.089-0.148)	0.6283	0.874742
neg_FT08842	Deferasirox	Neg	338.14	5.8	M+Cl	HMDB0061105	Organoheterocyclic compounds	Azoles	Triazoles	0.08(0.03-0.12)	0.0003	0.0076993	0.011(-0.04-0.064)	0.6531	0.874742
neg_FT06274	Niflumic Acid	Neg	281.05	1.04	M-H	HMDB0015573	Benzenoids	Benzene and substituted derivatives	Trifluoromethylbenzenes	0.05(0.02-0.09)	0.0004	0.0101378	0.008(-0.027-0.044)	0.6505	0.874742
pos_FT18898	3'-O-Methyl-(-)-epicatechin-5-O-sulphate	Pos	375.05	0.97	M+Na	HMDB0029176	Phenylpropanoids and polyketides	Flavonoids	O-methylated flavonoids	0.07(0.02-0.11)	0.001	0.0174109	0.008(-0.028-0.046)	0.6428	0.874742
neg_FT00531	Indole	Neg	116.05	3.88	M-H	HMDB0000738	Organoheterocyclic compounds	Indoles and derivatives	Indoles	0.03(0.01-0.06)	0.0066	0.0630945	0.008(-0.026-0.042)	0.6374	0.874742
pos_FT14243	1-Methylinosine	Pos	305.08	3.37	M+Na	HMDB0002721	Nucleosides, nucleotides, and analogues	Purine nucleosides		0.01(0-0.03)	0.0087	0.0719844	-0.005(-0.027-0.017)	0.6483	0.874742
pos_FT20408	Zuclopenthixol	Pos	401.14	3.74	M+H	HMDB0015561	Organoheterocyclic compounds	Benzothiopyrans	1-benzothiopyrans	-0.08(-0.15--0.02)	0.0088	0.0723918	-0.023(-0.119-0.073)	0.6334	0.874742
pos_FT09487	2,3-Dihydroxypropyl octanoate	Pos	241.14	6.28	M+Na	HMDB0254850	Lipids and lipid-like molecules	Glycerolipids	Monoradylglycerols	0.05(0.01-0.09)	0.011	0.0849722	-0.015(-0.082-0.05)	0.6396	0.874742
pos_FT14163	3-Iodo-2-propynyl butylcarbamate	Pos	303.98	1.76	M+Na	HMDB0246958	Organic acids and derivatives	Carboximidic acids and derivatives		-0.07(-0.13--0.01)	0.0114	0.08631	-0.018(-0.099-0.062)	0.6456	0.874742
pos_FT14105	Aspartylphenylalanine	Pos	303.09	3.58	M+Na	HMDB0000706	Organic acids and derivatives	Carboxylic acids and derivatives	Amino acids, peptides, and analogues	0.08(0.03-0.12)	0.0007	0.0136131	-0.013(-0.072-0.046)	0.6629	0.882583
neg_FT07756	Soyasapogenol B 3-O-[a-L-rhamnosyl-(1->4)-b-D-galactosyl-(1->4)-b-D-glucuronide]	Neg	313.16	6.87	M-3H	HMDB0041244	Lipids and lipid-like molecules	Prenol lipids	Terpene glycosides	0.06(0.01-0.12)	0.0116	0.0863916	0.014(-0.054-0.083)	0.6725	0.890004
pos_FT09895	2-Methylbutyroylcarnitine	Pos	246.17	4.32	M+H	HMDB0000378	Lipids and lipid-like molecules	Fatty Acyls	Fatty acid esters	0.05(0.02-0.08)	0.0005	0.0107953	0.01(-0.044-0.066)	0.6996	0.901824
pos_FT06930	2-Hydroxy-4-trifluoromethyl benzoic acid	Pos	207.02	4.39	M+H	HMDB0060715	Benzenoids	Benzene and substituted derivatives	Benzoic acids and derivatives	0.08(0.03-0.13)	0.0013	0.0188372	-0.009(-0.06-0.04)	0.7021	0.901824
pos_FT20118	2,5-Dimethylcelecoxib	Pos	396.09	4.32	M+H	HMDB0245502	Organoheterocyclic compounds	Azoles	Pyrazoles	0.05(0.02-0.09)	0.0015	0.020932	0.008(-0.034-0.052)	0.6945	0.901824
neg_FT00089	Sulfite	Neg	80.96	4.37	M-H	HMDB0000240	Homogeneous non-metal compounds	Non-metal oxoanionic compounds	Non-metal sulfites	0.05(0.01-0.09)	0.0036	0.0390899	0.01(-0.048-0.069)	0.7131	0.901824
pos_FT01874	Tryptophan 2-C-mannoside	Pos	123.05	0.87	M+3H	HMDB0240296	Organoheterocyclic compounds	Indoles and derivatives	Indolyl carboxylic acids and derivatives	0.05(0.01-0.08)	0.0078	0.0701982	-0.008(-0.056-0.038)	0.7183	0.901824
neg_FT02412	2,2-Dichloro-12-(4-chlorophenyl)dodecanoic acid	Neg	188.03	4.14	M-2H	HMDB0249301	Lipids and lipid-like molecules	Fatty Acyls	Fatty acids and conjugates	0.03(0-0.05)	0.008	0.0705389	0.005(-0.025-0.037)	0.7187	0.901824
pos_FT00093	Cotinine N-oxide	Pos	65.03	4.31	M+3H	HMDB0001411	Organoheterocyclic compounds	Pyridines and derivatives	Pyrrolidinylpyridines	-0.04(-0.07--0.01)	0.0082	0.0705389	-0.006(-0.039-0.026)	0.7086	0.901824
pos_FT04851	5-Hydroxyindoleacetaldehyde	Pos	176.07	3.51	M+H	HMDB0004073	Organoheterocyclic compounds	Indoles and derivatives	Hydroxyindoles	0.07(0.01-0.13)	0.0126	0.0921754	-0.016(-0.097-0.064)	0.6876	0.901824
pos_FT01132	Benzaldehyde	Pos	107.04	5.03	M+H	HMDB0006115	Benzenoids	Benzene and substituted derivatives	Benzoyl derivatives	0.08(0.01-0.15)	0.0133	0.0948776	0.014(-0.061-0.09)	0.7084	0.901824
pos_FT01325	Cytosine	Pos	112.05	3.45	M+H	HMDB0000630	Organoheterocyclic compounds	Diazines	Pyrimidines and pyrimidine derivatives	0.01(0-0.03)	0.0137	0.0961287	0.004(-0.022-0.032)	0.7223	0.901824
pos_FT03623	L-Histidine	Pos	156.07	1.5	M+H	HMDB0000177	Organic acids and derivatives	Carboxylic acids and derivatives	Amino acids, peptides, and analogues	0.05(0.01-0.1)	0.008	0.0705389	-0.007(-0.056-0.04)	0.7435	0.917913
neg_FT00214	16b-Hydroxyestradiol	Neg	95.04	4.39	M-3H	HMDB0000347	Lipids and lipid-like molecules	Steroids and steroid derivatives	Estrane steroids	0.05(0.01-0.09)	0.0121	0.0886482	-0.009(-0.067-0.048)	0.7426	0.917913
pos_FT05494	Carbachol	Pos	186.07	1.36	M+K	HMDB0014555	Organic acids and derivatives	Carboxylic acids and derivatives	Amino acids, peptides, and analogues	0.02(0-0.04)	0.0131	0.0941345	0.007(-0.037-0.051)	0.754	0.925701
neg_FT00326	(R)-beta-Aminoisobutyric acid	Neg	102.05	1.44	M-H	HMDB0002299	Organic acids and derivatives	Carboxylic acids and derivatives	Amino acids, peptides, and analogues	0.05(0.01-0.09)	0.0038	0.0400724	0.007(-0.043-0.059)	0.7635	0.932222
neg_FT01044	(3E)-2-Propylpent-3-enoic acid	Neg	141.09	5.82	M-H	HMDB0013904	Lipids and lipid-like molecules	Fatty Acyls	Fatty acids and conjugates	0.08(0.03-0.12)	0.0002	0.00591239	0.008(-0.047-0.063)	0.7711	0.93635
neg_FT08812	Nicotine glucuronide	Neg	337.13	5.8	M-H	HMDB0001272	Nucleosides, nucleotides, and analogues	Purine nucleotides	Purine ribonucleotides	0.05(0.03-0.08)	<.0001	0.00255586	0.004(-0.031-0.04)	0.8126	0.938783
neg_FT08795	Umbelliferone glucuronide	Neg	337.05	4.24	M-H	HMDB0240564	Phenylpropanoids and polyketides	Coumarins and derivatives	Coumarin glycosides	0.1(0.04-0.16)	0.0011	0.0175023	0.013(-0.086-0.112)	0.793	0.938783
pos_FT10833	3-Methyluridine	Pos	259.09	0.83	M+H	HMDB0004813	Nucleosides, nucleotides, and analogues	Pyrimidine nucleosides		0.02(0-0.03)	0.0012	0.0188372	0.003(-0.023-0.03)	0.8156	0.938783
pos_FT02880	Hydroxymethylcytosine	Pos	142.06	3.86	M+H	HMDB0253278	Organoheterocyclic compounds	Diazines	Pyrimidines and pyrimidine derivatives	0.03(0.01-0.05)	0.0019	0.0241594	-0.004(-0.041-0.031)	0.7861	0.938783
pos_FT05630	Indoleacrylic acid	Pos	188.07	3.86	M+H	HMDB0000734	Organoheterocyclic compounds	Indoles and derivatives	Indoles	0.03(0.01-0.04)	0.0019	0.0241594	-0.004(-0.04-0.031)	0.8016	0.938783
neg_FT03294	3-(Pyridin-2-yldisulfanyl)propanoic acid	Neg	214	4.37	M-H	HMDB0247198	Organoheterocyclic compounds	Pyridines and derivatives		0.03(0.01-0.06)	0.0056	0.0548163	0.004(-0.03-0.04)	0.7949	0.938783
pos_FT05625	N2-Methylguanine	Pos	188.05	2.24	M+Na	HMDB0006040	Organoheterocyclic compounds	Imidazopyrimidines	Purines and purine derivatives	-0.07(-0.12--0.02)	0.0061	0.0594036	-0.008(-0.076-0.06)	0.8153	0.938783
neg_FT02580	4-Aminohippuric acid	Neg	193.06	3.82	M-H	HMDB0001867	Benzenoids	Benzene and substituted derivatives	Benzoic acids and derivatives	0.03(0-0.05)	0.0076	0.0690031	-0.004(-0.039-0.031)	0.8143	0.938783
pos_FT19177	Haloperidol 1,2,3,6-tetrahydropyridine	Pos	380.11	0.77	M+Na	HMDB0060905	Organic oxygen compounds	Organooxygen compounds	Carbonyl compounds	0.04(0.01-0.07)	0.0107	0.0834595	0.005(-0.041-0.053)	0.8071	0.938783
pos_FT04733	Hexanoylglycine	Pos	174.11	3.96	M+H	HMDB0000701	Organic acids and derivatives	Carboxylic acids and derivatives	Amino acids, peptides, and analogues	0.08(0.01-0.14)	0.0143	0.0986391	0.01(-0.071-0.092)	0.8061	0.938783
neg_FT04749	N2-Maltulosylarginine	Neg	248.09	4.31	M-2H	HMDB0041542	Lipids and lipid-like molecules	Saccharolipids		0.04(0.01-0.08)	0.0049	0.0507292	0.003(-0.029-0.035)	0.8374	0.958527
pos_FT06382	fluticasone 17beta-carboxylic acid	Pos	199.09	5.99	M+2H	HMDB0061092	Lipids and lipid-like molecules	Steroids and steroid derivatives	Androstane steroids	0.07(0.01-0.12)	0.0072	0.0668625	0.008(-0.075-0.092)	0.8414	0.958527
pos_FT01741	Aminoethoxyacetic acid	Pos	120.06	0.7	M+H	HMDB0060587	Organic acids and derivatives	Carboxylic acids and derivatives	Amino acids, peptides, and analogues	0.04(0.01-0.07)	0.0082	0.0705389	-0.004(-0.05-0.042)	0.8644	0.969721
pos_FT24679	3-alpha-hydroxy-5-alpha-androstane-17-one 3-D-glucuronide	Pos	489.24	7.79	M+Na	HMDB0010365	Lipids and lipid-like molecules	Steroids and steroid derivatives	Steroidal glycosides	0.04(0.01-0.08)	0.0084	0.0717457	0.005(-0.052-0.063)	0.8575	0.969721
pos_FT08012	N-Chlorophenylalanine	Pos	222.03	3.39	M+Na	HMDB0240476	Organic acids and derivatives	Carboxylic acids and derivatives	Amino acids, peptides, and analogues	-0.08(-0.14--0.02)	0.0086	0.0719844	0.008(-0.086-0.102)	0.8627	0.969721
pos_FT03110	Indole-3-carboxaldehyde	Pos	146.05	3.86	M+H	HMDB0029737	Organoheterocyclic compounds	Indoles and derivatives	Indoles	0.03(0.01-0.04)	0.0011	0.0175023	-0.002(-0.035-0.03)	0.878	0.972546
neg_FT10523	Riboflavin	Neg	375.12	4.16	M-H	HMDB0000244	Organoheterocyclic compounds	Pteridines and derivatives	Alloxazines and isoalloxazines	-0.1(-0.18--0.02)	0.0087	0.0719844	0.009(-0.107-0.125)	0.8761	0.972546
pos_FT14740	Hydroxylated N-acetyl desmethyl frovatriptan	Pos	312.13	3.58	M+H	HMDB0004824	Organoheterocyclic compounds	Indoles and derivatives	Carbazoles	0.01(0-0.03)	0.0108	0.0834595	0.002(-0.031-0.037)	0.8801	0.972546
pos_FT02070	Deoxyinosine	Pos	127.04	0.83	M+H	HMDB0002024	Nucleosides, nucleotides, and analogues	Purine nucleosides	Purine 2'-deoxyribonucleosides	0.06(0.02-0.1)	0.0022	0.0276371	0.002(-0.031-0.036)	0.8904	0.978971
pos_FT06828	1,2-Diphenylethane	Pos	205.09	3.86	M+Na	HMDB0244093	Phenylpropanoids and polyketides	Stilbenes		0.03(0.01-0.05)	0.0016	0.0219236	-0.002(-0.038-0.033)	0.9002	0.981782
pos_FT05695	3-(4-Methyl-3-pentenyl)thiophene	Pos	189.07	3.88	M+Na	HMDB0038183	Organoheterocyclic compounds	Heteroaromatic compounds		0.02(0.01-0.04)	0.0031	0.0348604	-0.001(-0.036-0.032)	0.9144	0.981782
neg_FT05792	5-Carboxy-2'-deoxyuridine	Neg	271.05	1.37	M-H	HMDB0060774	Nucleosides, nucleotides, and analogues	Pyrimidine nucleosides	Pyrimidine 2'-deoxyribonucleosides	0.03(0.01-0.06)	0.0054	0.0540668	0.002(-0.034-0.038)	0.9118	0.981782
neg_FT06455	4-Hydroxy tolbutamide	Neg	285.09	3.46	M-H	HMDB0006408	Benzenoids	Benzene and substituted derivatives	Benzenesulfonamides	0.03(0-0.06)	0.0115	0.0863916	-0.002(-0.044-0.04)	0.9092	0.981782
pos_FT19734	Sulfinpyrazone sulfide	Pos	389.13	3.31	M+H	HMDB0060943	Organosulfur compounds	Thioethers	Aryl thioethers	0.02(0-0.04)	0.0117	0.0863916	0.001(-0.026-0.029)	0.9151	0.981782
neg_FT03164	2,4-Dihydroxy-7-methoxy-2H-1,4-benzoxazin-3(4H)-one	Neg	210.03	1.62	M-H	HMDB0034864	Organoheterocyclic compounds	Benzoxazines	Benzoxazinones	0.04(0.01-0.07)	0.0024	0.029353	-0.001(-0.041-0.037)	0.9241	0.981872
pos_FT16471	cis-4-Decenoylcarnitine	Pos	337.22	6.67	M+Na	HMDB0240585	Lipids and lipid-like molecules	Fatty Acyls	Fatty acid esters	0.05(0.01-0.09)	0.005	0.0507292	0.002(-0.049-0.054)	0.9226	0.981872
neg_FT07635	N-Succinyl-ala-ala-pro-phe-p-nitroanilide	Neg	311.12	4.88	M-2H	HMDB0247308	Organic acids and derivatives	Carboxylic acids and derivatives	Amino acids, peptides, and analogues	0.06(0.01-0.1)	0.007	0.0657138	-0.002(-0.061-0.056)	0.9306	0.984033
neg_FT03181	N-Acetyl-3-methylhistidine	Neg	210.08	0.88	M-H	HMDB0240341	Organic acids and derivatives	Carboxylic acids and derivatives	Amino acids, peptides, and analogues	0.04(0.01-0.07)	0.0025	0.0302167	0.001(-0.046-0.05)	0.9407	0.985313
pos_FT12290	2,5-Dimethoxy-4-propylthiophenethylamine	Pos	278.12	1.02	M+Na	HMDB0245756	Benzenoids	Benzene and substituted derivatives	Methoxybenzenes	0.05(0.01-0.09)	0.0114	0.08631	0.001(-0.036-0.039)	0.9391	0.985313
pos_FT27104	Cortolone-3-glucuronide	Pos	565.26	6.1	M+Na	HMDB0010320	Lipids and lipid-like molecules	Steroids and steroid derivatives	Steroidal glycosides	0.05(0.03-0.08)	<.0001	9.30077e-05	0.0008(-0.04-0.042)	0.9701	0.985618
neg_FT01686	Sodium octanoate	Neg	165.09	6.32	M-H	HMDB0303344	Lipids and lipid-like molecules	Fatty Acyls	Fatty acids and conjugates	0.07(0.03-0.1)	<.0001	0.00111918	0.001(-0.048-0.051)	0.9556	0.985618
neg_FT10586	DG(20:5(7Z,9Z,11E,13E,17Z)-3OH(5,6,15)/0:0/2:0)	Neg	377.14	5.59	M-H	HMDB0296998				0.08(0.03-0.13)	0.0005	0.0105134	0.0008(-0.058-0.06)	0.9767	0.985618
neg_FT12602	11,13-Dihydrotaraxinic acid glucosyl ester	Neg	425.18	5.87	M-H	HMDB0035867	Lipids and lipid-like molecules	Saccharolipids		0.07(0.02-0.12)	0.0018	0.0238534	0.001(-0.048-0.05)	0.9627	0.985618
neg_FT02571	2-Keto-L-gluconate	Neg	193.03	4.9	M-H	HMDB0011732	Organic oxygen compounds	Organooxygen compounds	Carbohydrates and carbohydrate conjugates	0.04(0.01-0.07)	0.0019	0.0244449	0.0007(-0.034-0.035)	0.9665	0.985618
pos_FT01109	Diethanolamine	Pos	106.08	0.56	M+H	HMDB0004437	Organic nitrogen compounds	Organonitrogen compounds	Amines	0.03(0.01-0.05)	0.0023	0.0283153	0.001(-0.036-0.038)	0.9505	0.985618
neg_FT01215	1-Methyladenine	Neg	148.06	1.81	M-H	HMDB0011599	Organoheterocyclic compounds	Imidazopyrimidines	Purines and purine derivatives	0.02(0-0.03)	0.0084	0.0717457	-0.0003(-0.021-0.021)	0.9742	0.985618
pos_FT06438	1-Isothiocyanato-3-phenylpropane	Pos	200.05	3.4	M+Na	HMDB0038444	Benzenoids	Benzene and substituted derivatives		-0.09(-0.17--0.02)	0.0101	0.079852	-0.001(-0.095-0.091)	0.9688	0.985618
neg_FT01014	Methylimidazoleacetic acid	Neg	139.05	0.92	M-H	HMDB0002820	Organoheterocyclic compounds	Azoles	Imidazoles	0.07(0.02-0.13)	0.0081	0.0705389	0.0002(-0.076-0.076)	0.9946	0.994625
pos_FT04216	L-Phenylalanine	Pos	166.08	3.3	M+H	HMDB0000159	Organic acids and derivatives	Carboxylic acids and derivatives	Amino acids, peptides, and analogues	0.09(0.02-0.17)	0.0117	0.0863916	0.0001(-0.045-0.045)	0.9944	0.994625

## Sheet: Suppl Table S2
Supplement Table S2. Top enriched metabolic pathways using list of significant features in discovery set
Pathways	total	expected	hits	Raw p-value	FDR adj	Metabolites
Histidine metabolism	16	0.302	6	1.85e-07	1.55e-05	L-Glutamic acid; 4-Imidazolone-5-propionic acid; Urocanic acid; L-Histidine; Carnosine; Imidazole-4-acetaldehyde; 1-Methylhistamine; Methylimidazole acetaldehyde; Histamine; 3-Methylhistidine; N-Formyl-L-aspartate; Formiminoglutamic acid; beta-Alanyl-N(pi)-methyl-L-histidine; Imidazoleacetic acid; Methylimidazoleacetic acid; L-Aspartic acid
beta-Alanine metabolism	21	0.396	3	0.00641	0.269	Propionyl-CoA; 3-Hydroxypropionyl-CoA; Hydroxypropionic acid; Malonyl-CoA; Malonic semialdehyde; Beta-Alanine; L-Aspartic acid; 1,3-Diaminopropane; 3-Aminopropionaldehyde; Ureidopropionic acid; Dihydrouracil; Carnosine; beta-Alanyl-N(pi)-methyl-L-histidine; Spermine; Acrylyl-CoA; Acetyl-CoA; beta-Alanyl-L-arginine; Uracil; beta-Alanyl-L-lysine; L-Histidine; Spermidine
Aminoacyl-tRNA biosynthesis	48	0.906	4	0.0112	0.314	L-Asparagine; L-Histidine; L-Phenylalanine; L-Arginine; L-Glutamine; L-Cysteine; Glycine; L-Aspartic acid; L-Serine; L-Methionine; L-Valine; L-Alanine; L-Lysine; L-Isoleucine; L-Leucine; L-Threonine; L-Tryptophan; L-Methionyl-tRNA; 10-Formyltetrahydrofolate; L-Tyrosine; L-Proline; L-Glutamic acid; Glutaminyl-tRNA; L-Asparaginyl-tRNA(Asn); L-Seryl-tRNA(Sec); O-Phosphoseryl-tRNA(Sec); L-Histidyl-tR…
Arginine biosynthesis	14	0.264	2	0.0272	0.491	L-Glutamic acid; L-Arginine; N-Acetylornithine; Argininosuccinic acid; Citrulline; L-Aspartic acid; Carbamoyl phosphate; Ornithine; Ammonia; L-Glutamine; Oxoglutaric acid; N-Acetylglutamic acid; Urea; Fumaric acid
Arginine and proline metabolism	38	0.717	3	0.0328	0.491	L-Arginine; N-(o)-Hydroxyarginine; Guanidoacetic acid; Creatine; Gamma-Aminobutyric acid; Agmatine; Putrescine; 4-Aminobutyraldehyde; S-Adenosylmethioninamine; S-Adenosylmethionine; Spermidine; N-Acetylputrescine; N4-Acetylaminobutanal; Spermine; Trans-3-hydroxy-L-proline; D-Proline; (4R)-4-Hydroxy-2-oxoglutarate; 4-Hydroxy-L-glutamic acid; L-4-Hydroxyglutamate semialdehyde; Pyrroline hydroxycarb…
Pyrimidine metabolism	39	0.736	3	0.0351	0.491	Uridine 5'-diphosphate; L-Glutamine; Carbamoyl phosphate; L-Dihydroorotic acid; Orotidylic acid; Uridine 5'-monophosphate; Uridine triphosphate; Uridine; Dihydrouracil; Ureidopropionic acid; Cytidine triphosphate; CDP; Cytidine monophosphate; Cytidine; dCDP; dCMP; dCTP; Deoxycytidine; Deoxyuridine triphosphate; dUDP; dUMP; Deoxyuridine; dTDP; Thymidine 5'-triphosphate; 5-Thymidylic acid; Thymidin…
Phenylalanine, tyrosine and tryptophan biosynthesis	4	0.0755	1	0.0735	0.761	Phenylpyruvic acid; L-Phenylalanine; L-Tyrosine; 4-Hydroxyphenylpyruvic acid
Riboflavin metabolism	4	0.0755	1	0.0735	0.761	Riboflavin; Flavin Mononucleotide; FAD; Riboflavin reduced
Alanine, aspartate and glutamate metabolism	28	0.529	2	0.0962	0.761	N-Acetyl-L-aspartic acid; 2-Oxosuccinamic acid; L-Aspartic acid; L-Asparagine; D-Aspartic acid; Argininosuccinic acid; Adenylsuccinic acid; L-Alanine; Succinic acid semialdehyde; L-Glutamic acid; Gamma-Aminobutyric acid; L-Glutamine; Ammonia; 2-Keto-glutaramic acid; 1-Pyrroline-5-carboxylic acid; N-Acetylaspartylglutamate; N-Acetylaspartylglutamylglutamate; Citric acid; Oxalacetic acid; Fumaric a…
D-Glutamine and D-glutamate metabolism	6	0.113	1	0.108	0.761	L-Glutamic acid; L-Glutamine; Pyrrolidonecarboxylic acid; Oxoglutaric acid; L-Glutamate; D-Glutamine
Nitrogen metabolism	6	0.113	1	0.108	0.761	Carbon dioxide; Ammonia; L-Glutamic acid; HCO3-; Carbamoyl phosphate; L-Glutamine
Glyoxylate and dicarboxylate metabolism	32	0.604	2	0.121	0.761	Hydroxypyruvic acid; cis-Aconitic acid; 4-Hydroxy-2-oxoglutaric acid; N-Formylderivatives; Glycolic acid; Citric acid; (S)-Malate; Phosphoglycolic acid; Acetyl-CoA; S-Methylmalonyl-CoA; Propionyl-CoA; Methylmalonyl-CoA; Glyoxylic acid; L-Serine; Glycine; Hydrogen peroxide; L-Glutamic acid; (2S)-Ethylmalonyl-CoA; Glyceric acid; Acetic acid; Tartronate semialdehyde; Isocitric acid; Pyruvic acid; Fo…
Purine metabolism	65	1.23	3	0.121	0.761	Guanosine diphosphate; Xanthine; D-Ribose 5-phosphate; L-Glutamine; Phosphoribosyl pyrophosphate; 5-Phosphoribosylamine; Glycineamideribotide; 2-(Formamido)-N1-(5-phospho-D-ribosyl)acetamidine; AICAR; SAICAR; 5-amino-1-(5-phospho-D-ribosyl)imidazole-4-carboxylate; Phosphoribosyl formamidocarboxamide; 3',5'-Cyclic AMP; Adenosine triphosphate; ADP; dADP; Adenosine monophosphate; Adenylsuccinic acid…
Glycine, serine and threonine metabolism	33	0.623	2	0.127	0.761	L-Serine; Choline; Betaine aldehyde; Betaine; Guanidoacetic acid; 3-Phosphoglyceric acid; Dimethylglycine; L-Cystathionine; Glycine; DL-O-Phosphoserine; Sarcosine; 5,10-Methylene-THF; L-Threonine; Lipoylprotein; Aminoacetone; Glyceric acid; S-Aminomethyldihydrolipoylprotein; Tetrahydrofolic acid; Dihydrolipoylprotein; 2-Phosphoglyceric acid; D-Serine; Hydroxypyruvic acid; Creatine; Phosphohydroxy…
Sulfur metabolism	8	0.151	1	0.142	0.794	Sulfite; Sulfate; Adenosine phosphosulfate; Phosphoadenosine phosphosulfate; Methanethiol; Thiosulfate; Hydrogen sulfide; S-Sulfanylglutathione
Phenylalanine metabolism	10	0.189	1	0.174	0.914	Phenylacetaldehyde; L-Phenylalanine; Phenylethylamine; Phenylpyruvic acid; Benzoyl-CoA; Phenylacetic acid; Ortho-Hydroxyphenylacetic acid; Enol-phenylpyruvate; Hippuric acid; L-Tyrosine
Steroid hormone biosynthesis	85	1.6	3	0.214	1	Phenylacetaldehyde; L-Phenylalanine; Phenylethylamine; Phenylpyruvic acid; Benzoyl-CoA; Phenylacetic acid; Ortho-Hydroxyphenylacetic acid; Enol-phenylpyruvate; Hippuric acid; L-Tyrosine
Butanoate metabolism	15	0.283	1	0.25	1	(R)-3-Hydroxybutyric acid; Acetoacetic acid; 3-Hydroxy-3-methylglutaryl-CoA; Acetyl-CoA; Acetoacetyl-CoA; 3-Hydroxybutyryl-CoA; Crotonoyl-CoA; Gamma-Aminobutyric acid; L-Glutamic acid; Butyryl-CoA; Succinic acid semialdehyde; Butyric acid; Oxoglutaric acid; Succinic acid; 2-Hydroxyglutarate
Nicotinate and nicotinamide metabolism	15	0.283	1	0.25	1	L-Aspartic acid; Nicotinic acid adenine dinucleotide; Quinolinic acid; Nicotinic acid mononucleotide; NAD; Nicotinamide ribotide; Nicotinamide riboside; Niacinamide; 1-Methylnicotinamide; NADP; Iminoaspartic acid; Nicotinic acid; N1-Methyl-4-pyridone-3-carboxamide; N1-Methyl-2-pyridone-5-carboxamide; Nicotinate D-ribonucleoside
Pantothenate and CoA biosynthesis	19	0.359	1	0.305	1	Dephospho-CoA; Pantetheine 4'-phosphate; Pantetheine; 4-Phosphopantothenoylcysteine; D-Pantothenoyl-L-cysteine; Pantothenic acid; Ureidopropionic acid; Dihydrouracil; L-Valine; L-Aspartic acid; Apo-[acyl-carrier-protein]; Coenzyme A; D-4'-Phosphopantothenate; L-Cysteine; Beta-Alanine; Uracil; Alpha-ketoisovaleric acid; Adenosine 3',5'-diphosphate; Acyl-carrier protein
Citrate cycle (TCA cycle)	20	0.378	1	0.319	1	Enzyme N6-(dihydrolipoyl)lysine; Oxoglutaric acid; Thiamine pyrophosphate; Enzyme N6-(lipoyl)lysine; 3-Carboxy-1-hydroxypropylthiamine diphosphate; Succinyl-CoA; Succinic acid; Oxalosuccinic acid; Isocitric acid; Oxalacetic acid; Acetyl-CoA; (S)-Malate; cis-Aconitic acid; Citric acid; Pyruvic acid; 2-(a-Hydroxyethyl)thiamine diphosphate; [Dihydrolipoyllysine-residue succinyltransferase] S-succiny…
Sphingolipid metabolism	21	0.396	1	0.332	1	Dihydroceramide; Ceramide 1-phosphate; Sphingosine 1-phosphate; Sphinganine 1-phosphate; Phytoceramide; Sphinganine; SM(d18:1/18:0); Sphingosine; Ceramide (d18:1/12:0); L-Serine; Palmityl-CoA; 3-Dehydrosphinganine; Galabiosylceramide (d18:1/9Z-18:1); Galactosylceramide (d18:1/16:0); Donepezil metabolite M4; Lactosylceramide (d18:1/12:0); Glucosylceramide; 3-O-Sulfogalactosylceramide (d18:1/24:0);…
Propanoate metabolism	23	0.434	1	0.357	1	(S)-Methylmalonic acid semialdehyde; S-Methylmalonyl-CoA; Propionyl-CoA; Propinol adenylate; Methylmalonyl-CoA; Succinic acid; 3-Hydroxypropionyl-CoA; Beta-Alanine; Malonic semialdehyde; Acetyl-CoA; Malonyl-CoA; 2-Hydroxybutyric acid; Acrylyl-CoA; Enzyme N6-(S-propyldihydrolipoyl)lysine; Thiamine pyrophosphate; 2-Ketobutyric acid; Enzyme N6-(lipoyl)lysine; 2-(alpha-Hydroxypropyl)thiamine diphosph…
Lysine degradation	25	0.472	1	0.381	1	L-Lysine; 4-Trimethylammoniobutanoic acid; 4-Trimethylammoniobutanal; N6,N6,N6-Trimethyl-L-lysine; Protein N6-methyl-L-lysine; Protein lysine; 5-Hydroxylysine; Protein N6,N6-dimethyl-L-lysine; Crotonoyl-CoA; 3-Hydroxybutyryl-CoA; Saccharopine; Allysine; Aminoadipic acid; Oxoadipic acid; Acetoacetyl-CoA; Glutaryl-CoA; L-Pipecolic acid; 5-Phosphooxy-L-lysine; L-Hydroxylysine; L-Carnitine; (3S)-3-Hy…
Galactose metabolism	27	0.51	1	0.405	1	Stachyose; D-Tagatose 6-phosphate; D-Gal alpha 1->6D-Gal alpha 1->6D-Glucose; Sucrose; Raffinose; Melibiose; D-Galactose; Galactosylglycerol; Epimelibiose; Melibiitol; alpha-D-Galactosyl-(1->3)-1D-myo-inositol; Alpha-D-Glucose; Alpha-Lactose; Glucose 1-phosphate; Uridine diphosphategalactose; Uridine diphosphate glucose; Galactose 1-phosphate; Glucose 6-phosphate; D-Tagatose 1,6-bisphosphate; D-G…

## Sheet: Suppl Table S3
Supplement Table S3. Top enriched metabolic pathways using list of significant features in the validation set.
Pathways	total	expected	hits	Raw p-value	FDR adj	Metabolites
Arginine biosynthesis	14	0.0638	2	0.00158	0.0871	L-Glutamic acid; L-Arginine; N-Acetylornithine; Argininosuccinic acid; Citrulline; L-Aspartic acid; Carbamoyl phosphate; Ornithine; Ammonia; L-Glutamine; Oxoglutaric acid; N-Acetylglutamic acid; Urea; Fumaric acid
Histidine metabolism	16	0.0729	2	0.00207	0.0871	L-Glutamic acid; 4-Imidazolone-5-propionic acid; Urocanic acid; L-Histidine; Carnosine; Imidazole-4-acetaldehyde; 1-Methylhistamine; Methylimidazole acetaldehyde; Histamine; 3-Methylhistidine; N-Formyl-L-aspartate; Formiminoglutamic acid; beta-Alanyl-N(pi)-methyl-L-histidine; Imidazoleacetic acid; Methylimidazoleacetic acid; L-Aspartic acid
D-Glutamine and D-glutamate metabolism	6	0.0273	1	0.0271	0.542	L-Glutamic acid; L-Glutamine; Pyrrolidonecarboxylic acid; Oxoglutaric acid; L-Glutamate; D-Glutamine
Nitrogen metabolism	6	0.0273	1	0.0271	0.542	Carbon dioxide; Ammonia; L-Glutamic acid; HCO3-; Carbamoyl phosphate; L-Glutamine
Purine metabolism	65	0.296	2	0.0323	0.542	Guanosine diphosphate; Xanthine; D-Ribose 5-phosphate; L-Glutamine; Phosphoribosyl pyrophosphate; 5-Phosphoribosylamine; Glycineamideribotide; 2-(Formamido)-N1-(5-phospho-D-ribosyl)acetamidine; AICAR; SAICAR; 5-amino-1-(5-phospho-D-ribosyl)imidazole-4-carboxylate; Phosphoribosyl formamidocarboxamide; 3',5'-Cyclic AMP; Adenosine triphosphate; ADP; dADP; Adenosine monophosphate; Adenylsuccinic acid…
beta-Alanine metabolism	21	0.0957	1	0.092	1	Propionyl-CoA; 3-Hydroxypropionyl-CoA; Hydroxypropionic acid; Malonyl-CoA; Malonic semialdehyde; Beta-Alanine; L-Aspartic acid; 1,3-Diaminopropane; 3-Aminopropionaldehyde; Ureidopropionic acid; Dihydrouracil; Carnosine; beta-Alanyl-N(pi)-methyl-L-histidine; Spermine; Acrylyl-CoA; Acetyl-CoA; beta-Alanyl-L-arginine; Uracil; beta-Alanyl-L-lysine; L-Histidine; Spermidine
Alanine, aspartate and glutamate metabolism	28	0.128	1	0.121	1	N-Acetyl-L-aspartic acid; 2-Oxosuccinamic acid; L-Aspartic acid; L-Asparagine; D-Aspartic acid; Argininosuccinic acid; Adenylsuccinic acid; L-Alanine; Succinic acid semialdehyde; L-Glutamic acid; Gamma-Aminobutyric acid; L-Glutamine; Ammonia; 2-Keto-glutaramic acid; 1-Pyrroline-5-carboxylic acid; N-Acetylaspartylglutamate; N-Acetylaspartylglutamylglutamate; Citric acid; Oxalacetic acid; Fumaric a…
Glyoxylate and dicarboxylate metabolism	32	0.146	1	0.137	1	Hydroxypyruvic acid; cis-Aconitic acid; 4-Hydroxy-2-oxoglutaric acid; N-Formylderivatives; Glycolic acid; Citric acid; (S)-Malate; Phosphoglycolic acid; Acetyl-CoA; S-Methylmalonyl-CoA; Propionyl-CoA; Methylmalonyl-CoA; Glyoxylic acid; L-Serine; Glycine; Hydrogen peroxide; L-Glutamic acid; (2S)-Ethylmalonyl-CoA; Glyceric acid; Acetic acid; Tartronate semialdehyde; Isocitric acid; Pyruvic acid; Fo…
Arginine and proline metabolism	38	0.173	1	0.161	1	L-Arginine; N-(o)-Hydroxyarginine; Guanidoacetic acid; Creatine; Gamma-Aminobutyric acid; Agmatine; Putrescine; 4-Aminobutyraldehyde; S-Adenosylmethioninamine; S-Adenosylmethionine; Spermidine; N-Acetylputrescine; N4-Acetylaminobutanal; Spermine; Trans-3-hydroxy-L-proline; D-Proline; (4R)-4-Hydroxy-2-oxoglutarate; 4-Hydroxy-L-glutamic acid; L-4-Hydroxyglutamate semialdehyde; Pyrroline hydroxycarb…
Pyrimidine metabolism	39	0.178	1	0.165	1	Uridine 5'-diphosphate; L-Glutamine; Carbamoyl phosphate; L-Dihydroorotic acid; Orotidylic acid; Uridine 5'-monophosphate; Uridine triphosphate; Uridine; Dihydrouracil; Ureidopropionic acid; Cytidine triphosphate; CDP; Cytidine monophosphate; Cytidine; dCDP; dCMP; dCTP; Deoxycytidine; Deoxyuridine triphosphate; dUDP; dUMP; Deoxyuridine; dTDP; Thymidine 5'-triphosphate; 5-Thymidylic acid; Thymidin…
Aminoacyl-tRNA biosynthesis	48	0.219	1	0.2	1	L-Asparagine; L-Histidine; L-Phenylalanine; L-Arginine; L-Glutamine; L-Cysteine; Glycine; L-Aspartic acid; L-Serine; L-Methionine; L-Valine; L-Alanine; L-Lysine; L-Isoleucine; L-Leucine; L-Threonine; L-Tryptophan; L-Methionyl-tRNA; 10-Formyltetrahydrofolate; L-Tyrosine; L-Proline; L-Glutamic acid; Glutaminyl-tRNA; L-Asparaginyl-tRNA(Asn); L-Seryl-tRNA(Sec); O-Phosphoseryl-tRNA(Sec); L-Histidyl-tR…
Steroid hormone biosynthesis	85	0.387	1	0.329	1	Cholesterol; 20a,22b-Dihydroxycholesterol; 20alpha-Hydroxycholesterol; 17a,20a-Dihydroxycholesterol; Pregnenolone; 21-Hydroxypregnenolone; 17a-Hydroxypregnenolone; 17alpha,21-Dihydroxypregnenolone; 11b,17a,21-Trihydroxypreg-nenolone; Dehydroepiandrosterone; Dehydroepiandrosterone sulfate; 16alpha-Hydroxydehydroepiandrosterone; 5-Androstenediol; Deoxycorticosterone; 5alpha-Dihydrodeoxycorticostero…

## Sheet: Suppl Tables S4 and S5
Supplement Table S4. Association of metabolic feature with BMI z-score in discovery set after adjusting for covarriate(age, race, total energy intake)								Supplement Table S5. Association of metabolic feature with BMI z-score in discovery set after adjusting for covarriate(age, race, total energy intake, smoking, socioeconomic status)
Model 1: Feature= Age+Race+ Total energy intake+BMI Z-score								Model 2: Feature= Age+Race+ Total energy intake+Smoking + Socioeconomic status+BMI Z-score
ID	Estimate	P-value	Lower 95%CI	Upper 95%CI	FDR p-value			ID	Estimate	P-value	Lower 95%CI	Upper 95%CI	FDR p-value
neg_FT17207	0.0529853	<.0001	0.0387829	0.0671877	5.82147e-09			neg_FT17207	0.0509557	<.0001	0.0366976	0.0652138	3.81472e-08
pos_FT29354	0.0600606	<.0001	0.0436583	0.076463	6.55674e-09			pos_FT29354	0.0582471	<.0001	0.041492	0.0750021	5.78859e-08
pos_FT13024	0.168382	<.0001	0.117952	0.218811	1.37606e-07			pos_FT13024	0.17637	<.0001	0.125015	0.227725	6.19761e-08
pos_FT04847	-0.081006	<.0001	-0.105307	-0.056705	1.37606e-07			pos_FT04847	-0.0816835	<.0001	-0.106527	-0.0568398	2.35082e-07
neg_FT15762	0.0882236	<.0001	0.0604742	0.115973	5.76808e-07			neg_FT15762	0.0910931	<.0001	0.0631603	0.119026	2.51657e-07
pos_FT04858	0.0652758	<.0001	0.0446475	0.0859042	5.76808e-07			pos_FT27056	0.0807959	<.0001	0.0553305	0.106261	5.43291e-07
pos_FT27056	0.078431	<.0001	0.0532273	0.103635	8.6396e-07			neg_FT15763	0.0663828	<.0001	0.045151	0.0876146	7.60716e-07
neg_FT15763	0.0633021	<.0001	0.0420539	0.0845503	3.01495e-06			pos_FT04858	0.0647912	<.0001	0.0437787	0.0858037	1.04785e-06
neg_FT01967	0.132765	<.0001	0.0869111	0.178619	6.28397e-06			neg_FT01967	0.137161	<.0001	0.0905162	0.183805	4.06766e-06
neg_FT15806	0.0572815	<.0001	0.0368888	0.0776742	1.33915e-05			neg_FT15806	0.0577154	<.0001	0.0368602	0.0785706	2.04803e-05
neg_FT01921	0.132025	<.0001	0.0825846	0.181466	4.66245e-05			pos_FT04673	-0.0712122	<.0001	-0.0974411	-0.0449832	3.09112e-05
pos_FT04673	-0.0671494	<.0001	-0.0928983	-0.0414005	7.45698e-05			pos_FT09630	-0.0580297	<.0001	-0.0806123	-0.0354471	0.000111473
neg_FT02197	0.0945646	<.0001	0.0582336	0.130896	7.45698e-05			pos_FT27104	0.05899	<.0001	0.0359542	0.0820259	0.000111675
pos_FT27104	0.0578907	<.0001	0.0353752	0.0804062	9.30077e-05			neg_FT01921	0.128902	<.0001	0.0782866	0.179518	0.00011806
pos_FT09630	-0.0564069	<.0001	-0.0784734	-0.0343404	9.96419e-05			neg_FT07183	0.12292	<.0001	0.0732484	0.172592	0.000211984
neg_FT07183	0.122511	<.0001	0.0737779	0.171245	0.000137683			neg_FT02197	0.0908271	<.0001	0.053796	0.127858	0.000241877
neg_FT02892	0.0690694	<.0001	0.0413613	0.0967775	0.000157039			neg_FT00341	0.0490135	<.0001	0.0288576	0.0691695	0.000252448
neg_FT11170	0.175454	<.0001	0.103683	0.247225	0.000228607			neg_FT00557	0.0795801	<.0001	0.0467628	0.112397	0.000252448
neg_FT15862	0.0819596	<.0001	0.048279	0.11564	0.000239293			neg_FT02892	0.0684779	<.0001	0.0402342	0.0967215	0.000252448
neg_FT02148	0.0592398	<.0001	0.0347651	0.0837146	0.000255112			neg_FT01695	0.0545071	<.0001	0.0320096	0.0770046	0.000252448
neg_FT08222	0.0742361	<.0001	0.0429512	0.105521	0.000366215			neg_FT14008	0.0664159	<.0001	0.038693	0.0941387	0.000291848
pos_FT18573	0.124208	<.0001	0.071766	0.17665	0.000366215			pos_FT18573	0.128301	<.0001	0.0747426	0.181859	0.000291848
neg_FT14066	0.0880449	<.0001	0.0506742	0.125416	0.000383839			neg_FT01863	-0.085551	<.0001	-0.12145	-0.0496521	0.000311273
neg_FT14008	0.0643642	<.0001	0.0369989	0.0917296	0.000383839			neg_FT02148	0.0590484	<.0001	0.03406	0.0840369	0.000347965
neg_FT01695	0.0517938	<.0001	0.0297385	0.0738491	0.000383839			neg_FT11170	0.172934	<.0001	0.09968	0.246188	0.000347965
neg_FT08456	0.0960263	<.0001	0.0547296	0.137323	0.000450461			neg_FT15862	0.0803927	<.0001	0.0459422	0.114843	0.000407515
neg_FT01863	-0.0818962	<.0001	-0.117287	-0.0465054	0.000467712			neg_FT08456	0.0983865	<.0001	0.0562727	0.1405	0.000407515
neg_FT09551	0.133883	<.0001	0.0759818	0.191784	0.000467712			neg_FT10183	0.179688	<.0001	0.100952	0.258423	0.000609432
neg_FT00341	0.0458751	<.0001	0.0259848	0.0657654	0.000474807			neg_FT08222	0.07161	<.0001	0.0399663	0.103254	0.000691677
neg_FT02346	0.0874549	<.0001	0.0484362	0.126474	0.000795636			neg_FT09551	0.133394	<.0001	0.0743079	0.19248	0.000699586
neg_FT14465	0.0511866	<.0001	0.0282918	0.0740813	0.000807064			neg_FT14066	0.0849178	<.0001	0.0469358	0.1229	0.000794546
pos_FT16972	0.0784171	<.0001	0.0431584	0.113676	0.00086181			neg_FT01638	0.0479762	<.0001	0.0265074	0.0694449	0.000794546
pos_FT02923	0.0890924	<.0001	0.0486231	0.129562	0.00100368			neg_FT09449	0.0734347	<.0001	0.0401057	0.106764	0.000999299
neg_FT01638	0.0464558	<.0001	0.0252887	0.067623	0.00100368			neg_FT14465	0.0508064	<.0001	0.0275009	0.074112	0.00117458
neg_FT00557	0.0717548	<.0001	0.0390284	0.104481	0.00100368			pos_FT02923	0.0898103	<.0001	0.0483301	0.13129	0.00123735
pos_FT02656	0.117442	<.0001	0.0638495	0.171035	0.00100368			neg_FT02346	0.0865816	<.0001	0.046558	0.126605	0.00123735
neg_FT00627	0.0821205	<.0001	0.0445581	0.119683	0.00101869			neg_FT01686	0.0750261	<.0001	0.0404045	0.109648	0.00123735
pos_FT05774	0.0771911	<.0001	0.0417775	0.112605	0.00103078			neg_FT10268	0.169989	<.0001	0.091167	0.248811	0.001239
neg_FT10183	0.170536	<.0001	0.0922504	0.248821	0.00103078			neg_FT08812	0.063886	<.0001	0.0342917	0.0934804	0.001239
neg_FT09449	0.0707206	<.0001	0.0380827	0.103358	0.00110456			pos_FT05774	0.0771831	<.0001	0.0410838	0.113282	0.00140345
neg_FT01686	0.0733381	<.0001	0.0394196	0.107257	0.00111918			neg_FT00788	0.0954379	<.0001	0.0507349	0.140141	0.00140433
pos_FT06896	0.0362175	<.0001	0.0192616	0.0531734	0.0013316			neg_FT01928	0.0770585	<.0001	0.0407519	0.113365	0.00151564
neg_FT10268	0.165539	<.0001	0.0879981	0.24308	0.0013316			neg_FT00627	0.0812509	<.0001	0.0427831	0.119719	0.00160702
pos_FT21101	0.0990504	<.0001	0.0517378	0.146363	0.00181151			pos_FT16972	0.075926	<.0001	0.0398754	0.111977	0.00164861
neg_FT01928	0.073597	<.0001	0.0379815	0.109213	0.00219444			pos_FT02656	0.11054	<.0001	0.0572267	0.163853	0.00208848
neg_FT00788	0.0904401	<.0001	0.0465879	0.134292	0.00221607			pos_FT06896	0.0357604	<.0001	0.0183755	0.0531454	0.00232435
pos_FT08383	-0.0847762	<.0001	-0.126125	-0.043427	0.00238533			pos_FT21101	0.0992711	<.0001	0.0509018	0.14764	0.00235859
pos_FT06250	0.0399616	<.0001	0.0203551	0.0595681	0.00255586			pos_FT06250	0.0406315	<.0001	0.0205935	0.0606696	0.0027972
neg_FT08812	0.0595467	<.0001	0.0303005	0.0887928	0.00255586			pos_FT05814	0.0728805	0.0001	0.0361002	0.109661	0.00390657
pos_FT11396	0.0380957	<.0001	0.0192304	0.056961	0.00285094			pos_FT11396	0.037933	0.0001	0.0187107	0.0571554	0.0040722
pos_FT12220	0.072023	0.0001	0.035736	0.10831	0.00364365			neg_FT04677	-0.144112	0.0002	-0.218426	-0.0697979	0.00511266
pos_FT05814	0.0707933	0.0001	0.0348977	0.106689	0.00393361			pos_FT12220	0.0714028	0.0002	0.0345584	0.108247	0.00511266
pos_FT02217	-0.0393552	0.0002	-0.0595673	-0.0191431	0.00466453			neg_FT01044	0.0829134	0.0002	0.0399739	0.125853	0.00528625
pos_FT09878	-0.0357551	0.0002	-0.0544117	-0.0170985	0.00572935			pos_FT08383	-0.0808321	0.0002	-0.122834	-0.0388302	0.00534467
neg_FT04677	-0.140695	0.0002	-0.21418	-0.0672098	0.00572935			neg_FT06274	0.0627502	0.0002	0.0301492	0.0953512	0.00534467
neg_FT01044	0.0801083	0.0002	0.0381213	0.122095	0.00591239			neg_FT08842	0.0876166	0.0002	0.041587	0.133646	0.00602513
neg_FT04887	0.0875064	0.0003	0.0410182	0.133995	0.00701256			neg_FT04887	0.0903293	0.0002	0.0429086	0.13775	0.00602513
neg_FT08842	0.0843889	0.0003	0.0391659	0.129612	0.0076993			pos_FT02217	-0.0390026	0.0002	-0.059536	-0.0184693	0.00609856
neg_FT06550	0.0538688	0.0003	0.0249816	0.082756	0.0076993			pos_FT10471	0.0630703	0.0003	0.0296249	0.0965157	0.00663019
pos_FT07296	0.0556265	0.0004	0.0254396	0.0858134	0.00888131			neg_FT06550	0.0551752	0.0003	0.0257757	0.0845746	0.00696435
pos_FT10083	-0.092533	0.0004	-0.14333	-0.0417361	0.0101378			neg_FT00556	0.0660842	0.0003	0.0302535	0.101915	0.00866305
neg_FT06274	0.0589711	0.0004	0.0265641	0.0913782	0.0101378			pos_FT26665	0.0662873	0.0004	0.030297	0.102278	0.00868005
pos_FT10471	0.0593081	0.0004	0.0266108	0.0920054	0.0104012			neg_FT01277	0.069134	0.0004	0.0310845	0.107184	0.0100458
neg_FT05602	0.0416218	0.0005	0.0185982	0.0646455	0.0105134			neg_FT10586	0.0879481	0.0004	0.0395995	0.136297	0.0100458
pos_FT26665	0.0640611	0.0005	0.0286198	0.0995024	0.0105134			neg_FT05602	0.0421318	0.0005	0.0187388	0.0655248	0.011072
neg_FT10586	0.085488	0.0005	0.038147	0.132829	0.0105134			pos_FT09878	-0.0341316	0.0005	-0.0532357	-0.0150275	0.0120713
pos_FT10755	0.0760098	0.0005	0.0338012	0.118218	0.01066			pos_FT16043	0.0724414	0.0006	0.0314736	0.113409	0.0133224
neg_FT05320	0.0697747	0.0005	0.0310027	0.108547	0.01066			neg_FT08795	0.111301	0.0006	0.0484192	0.174182	0.0133224
pos_FT03739	0.0576949	0.0005	0.0255347	0.0898551	0.0107953			pos_FT03739	0.0572843	0.0007	0.0244607	0.0901079	0.0151829
pos_FT02075	0.0874355	0.0005	0.0386143	0.136257	0.0107953			neg_FT10345	0.11085	0.0007	0.0473592	0.174342	0.0151829
pos_FT09895	0.0567457	0.0005	0.0250489	0.0884424	0.0107953			pos_FT07296	0.0535758	0.0007	0.022752	0.0843996	0.0154992
pos_FT13052	0.0501726	0.0005	0.022139	0.0782062	0.0107953			pos_FT01097	-0.0599261	0.0007	-0.0943699	-0.0254824	0.0154992
neg_FT00556	0.0632186	0.0005	0.0277716	0.0986656	0.0111266			pos_FT10083	-0.0902554	0.0008	-0.142369	-0.0381415	0.0159569
neg_FT05071	0.0433017	0.0006	0.0188299	0.0677735	0.0121079			pos_FT01109	0.0390837	0.0008	0.0164795	0.0616878	0.0160502
pos_FT13592	0.0866962	0.0007	0.037096	0.136296	0.0136131			neg_FT02725	0.0733926	0.0008	0.030668	0.116117	0.0162345
pos_FT20980	0.0782154	0.0007	0.033456	0.122975	0.0136131			pos_FT13592	0.0871029	0.0008	0.0365876	0.137618	0.0162345
pos_FT14105	0.0800482	0.0007	0.0342241	0.125872	0.0136131			pos_FT06247	0.0448944	0.0008	0.0188429	0.0709459	0.0162345
pos_FT03157	-0.0387041	0.0007	-0.0608929	-0.0165152	0.0136777			neg_FT05071	0.0431052	0.0008	0.018028	0.0681824	0.0162345
pos_FT05237	0.0851571	0.0007	0.0361894	0.134125	0.0140027			neg_FT06352	0.0367282	0.0008	0.0153687	0.0580877	0.0162345
neg_FT08407	0.0755531	0.0008	0.0317464	0.11936	0.0152593			pos_FT09895	0.0555352	0.0009	0.0231139	0.0879565	0.0165734
neg_FT01277	0.0643648	0.0008	0.0268995	0.10183	0.0154875			pos_FT12885	0.0528122	0.0009	0.0219424	0.083682	0.0166063
neg_FT02725	0.0721574	0.0008	0.0301365	0.114178	0.0154875			neg_FT01927	0.0439273	0.0009	0.0181476	0.069707	0.0167261
neg_FT06352	0.0359571	0.0008	0.0150169	0.0568974	0.0154875			neg_FT05320	0.0671141	0.0009	0.0277535	0.106475	0.0167261
pos_FT15625	-0.0393796	0.0009	-0.0623802	-0.016379	0.0157719			neg_FT03672	0.0726605	0.0009	0.0299418	0.115379	0.0167261
pos_FT16043	0.0696384	0.0009	0.0289195	0.110357	0.0157719			pos_FT03157	-0.0382515	0.0009	-0.0607225	-0.0157805	0.0167261
pos_FT10457	0.0693899	0.0009	0.028793	0.109987	0.0157719			pos_FT20980	0.0780974	0.0009	0.0323073	0.123888	0.0167261
pos_FT06247	0.0433109	0.0009	0.0178473	0.0687745	0.0163177			pos_FT13052	0.0485804	0.001	0.0199758	0.0771851	0.016823
pos_FT12885	0.0514141	0.0009	0.0211854	0.0816429	0.0163177			pos_FT10755	0.0722264	0.001	0.0296421	0.114811	0.0168876
pos_FT18515	0.0824339	0.001	0.0339059	0.130962	0.0163705			pos_FT02075	0.083703	0.001	0.0342542	0.133152	0.0170806
pos_FT18898	0.0705696	0.001	0.0287262	0.112413	0.0174109			pos_FT20118	0.0598781	0.0011	0.0242344	0.0955219	0.0184089
neg_FT03672	0.0706895	0.001	0.0287684	0.112611	0.0174109			pos_FT06930	0.0891103	0.0012	0.0358072	0.142413	0.0192249
pos_FT01097	-0.0571373	0.0011	-0.0911297	-0.0231449	0.0175023			pos_FT15625	-0.0390234	0.0012	-0.0624657	-0.0155811	0.019938
pos_FT03110	0.0306637	0.0011	0.0124189	0.0489085	0.0175023			pos_FT18898	0.0709093	0.0013	0.0281725	0.113646	0.0202331
neg_FT08795	0.103715	0.0011	0.0420033	0.165426	0.0175023			neg_FT00444	0.0616979	0.0012	0.0245302	0.0988656	0.0202331
pos_FT10833	0.0245534	0.0012	0.00981984	0.039287	0.0188372			pos_FT14047	-0.0279696	0.0013	-0.0448704	-0.0110687	0.0205966
neg_FT01927	0.0419691	0.0012	0.0167517	0.0671865	0.0188372			pos_FT21671	0.11756	0.0013	0.0464051	0.188715	0.0207568
neg_FT12863	0.0957859	0.0012	0.0381717	0.1534	0.0188372			pos_FT10457	0.0680188	0.0014	0.0266981	0.109339	0.0213801
neg_FT00444	0.0603698	0.0012	0.0240407	0.096699	0.0188372			neg_FT08407	0.07314	0.0014	0.0285127	0.117767	0.0220192
neg_FT10345	0.103466	0.0012	0.0411058	0.165826	0.0188372			neg_FT06408	0.0427487	0.0014	0.0166593	0.0688382	0.0220192
pos_FT29300	0.0311992	0.0013	0.0123885	0.0500098	0.0188372			neg_FT03634	0.0486726	0.0015	0.0188317	0.0785136	0.0228939
neg_FT05121	0.0621933	0.0013	0.0246614	0.0997251	0.0188372			neg_FT12863	0.0958571	0.0016	0.0368818	0.154832	0.023527
pos_FT06930	0.086396	0.0013	0.0342304	0.138562	0.0188372			pos_FT16694	0.0589874	0.0017	0.0224882	0.0954867	0.0247431
pos_FT01524	0.117472	0.0013	0.0465308	0.188413	0.0188372			pos_FT05237	0.0801964	0.0017	0.0303876	0.130005	0.0254835
pos_FT16694	0.0588575	0.0013	0.0232323	0.0944826	0.0191284			neg_FT00798	0.0562471	0.0018	0.0212459	0.0912482	0.0256366
neg_FT06408	0.0420586	0.0014	0.0165098	0.0676075	0.0197029			pos_FT29300	0.0306168	0.0018	0.011555	0.0496785	0.0256366
neg_FT10205	0.115874	0.0014	0.0452047	0.186544	0.020377			pos_FT03110	0.0298825	0.0018	0.0112494	0.0485156	0.0258008
neg_FT07581	0.0358096	0.0015	0.0138988	0.0577203	0.0209051			pos_FT05766	0.0466853	0.0019	0.0174023	0.0759684	0.027167
pos_FT20118	0.0571396	0.0015	0.0221431	0.0921361	0.020932			neg_FT00971	0.0232666	0.002	0.0086173	0.0379159	0.0279797
pos_FT06828	0.0325456	0.0016	0.0125082	0.0525831	0.0219236			neg_FT01889	0.0407395	0.0021	0.0149698	0.0665092	0.0285559
pos_FT12875	-0.0488784	0.0016	-0.0790303	-0.0187265	0.0221787			pos_FT03519	0.10484	0.0021	0.0385181	0.171162	0.0285559
pos_FT03519	0.104728	0.0016	0.0400059	0.169451	0.0224064			pos_FT18515	0.0750145	0.0021	0.0275692	0.12246	0.0285559
neg_FT01889	0.0408733	0.0017	0.0155879	0.0661588	0.022444			neg_FT07581	0.0353442	0.0022	0.0129137	0.0577748	0.0292298
pos_FT14047	-0.0267366	0.0017	-0.0433099	-0.0101632	0.0227211			neg_FT10205	0.113327	0.0022	0.0411989	0.185455	0.0298179
neg_FT12602	0.0751203	0.0018	0.0282978	0.121943	0.0238534			pos_FT08012	-0.0948891	0.0023	-0.155549	-0.0342295	0.0308805
pos_FT05766	0.0459361	0.0018	0.0172241	0.074648	0.0241594			neg_FT08427	-0.0493587	0.0024	-0.0810526	-0.0176649	0.0317074
pos_FT02880	0.0333239	0.0019	0.0124764	0.0541715	0.0241594			neg_FT12602	0.0745046	0.0024	0.0266227	0.122387	0.0317074
pos_FT05630	0.0305191	0.0019	0.0114252	0.049613	0.0241594			neg_FT04492	0.0189678	0.0024	0.00679171	0.031144	0.0317074
neg_FT02571	0.0457679	0.0019	0.0170418	0.074494	0.0244449			neg_FT03731	0.0566768	0.0025	0.0201494	0.0932042	0.0323196
pos_FT17907	0.031934	0.0019	0.0118869	0.0519812	0.0244449			pos_FT12875	-0.0477679	0.0025	-0.0785993	-0.0169365	0.0325149
neg_FT03731	0.0573015	0.0019	0.021322	0.093281	0.0244449			pos_FT10833	0.0231844	0.0027	0.00810997	0.0382587	0.0346196
neg_FT00798	0.0544804	0.002	0.0201834	0.0887774	0.0248941			pos_FT12354	0.0485866	0.0028	0.0169068	0.0802664	0.0352726
neg_FT00551	-0.0851969	0.0022	-0.1393	-0.0310942	0.0269631			pos_FT02070	0.0627151	0.0029	0.0217268	0.103703	0.0357792
pos_FT02070	0.0635971	0.0022	0.0230782	0.104116	0.0276371			neg_FT00326	0.0607597	0.0029	0.02101	0.100509	0.0358247
neg_FT03634	0.0459667	0.0023	0.0166403	0.0752931	0.0277916			pos_FT06828	0.0312056	0.0029	0.0107592	0.051652	0.0360587
pos_FT01109	0.0349898	0.0023	0.0126065	0.0573732	0.0283153			pos_FT14105	0.0689938	0.003	0.023701	0.114287	0.0364272
neg_FT03164	0.0459019	0.0024	0.016407	0.0753969	0.029353			neg_FT03164	0.0456567	0.0033	0.0154111	0.0759024	0.0390392
neg_FT03181	0.0484178	0.0025	0.0171889	0.0796468	0.0302167			neg_FT04748	0.0532939	0.0032	0.0180089	0.0885788	0.0390392
neg_FT04492	0.0184355	0.0026	0.0065312	0.0303397	0.0303169			pos_FT02880	0.0320059	0.0034	0.0107125	0.0532992	0.0390909
neg_FT08427	-0.0476949	0.0026	-0.0786042	-0.0167856	0.0311566			neg_FT02964	-0.0817436	0.0034	-0.136083	-0.0274043	0.0390909
pos_FT02397	0.0640156	0.0027	0.0224904	0.105541	0.0311994			neg_FT05124	0.0570083	0.0034	0.0190719	0.0949447	0.0390909
neg_FT08979	0.0586414	0.0027	0.020532	0.0967508	0.0315181			neg_FT07229	0.0383261	0.0034	0.012862	0.0637903	0.0390909
neg_FT02354	0.074176	0.0029	0.0256771	0.122675	0.0331568			pos_FT05630	0.029283	0.0034	0.00978459	0.0487814	0.0390909
pos_FT01786	0.05379	0.0029	0.0185645	0.0890155	0.0334076			neg_FT03181	0.0480675	0.0033	0.0161647	0.0799703	0.0390909
pos_FT05695	0.029778	0.0031	0.0101738	0.0493822	0.0348604			neg_FT02756	-0.0914433	0.0035	-0.152516	-0.0303706	0.0398929
pos_FT09294	0.0369991	0.0032	0.0124988	0.0614995	0.0365418			pos_FT05207	-0.0952285	0.0036	-0.159011	-0.0314463	0.0406433
neg_FT02756	-0.0912893	0.0033	-0.151825	-0.0307536	0.0367515			neg_FT06287	0.0556965	0.0037	0.0182751	0.0931179	0.0415116
neg_FT00971	0.0217091	0.0033	0.007301	0.0361172	0.0367757			neg_FT05121	0.0566053	0.0039	0.0184069	0.0948037	0.0428676
neg_FT09421	0.0480543	0.0035	0.0159456	0.080163	0.0388516			neg_FT01746	-0.117255	0.004	-0.196733	-0.0377767	0.0439773
neg_FT00089	0.0542884	0.0036	0.0179614	0.0906153	0.0390899			pos_FT09294	0.0370728	0.004	0.0119435	0.0622022	0.0439773
pos_FT10750	0.0858637	0.0036	0.0283219	0.143405	0.0393464			pos_FT18954	0.102853	0.0042	0.0328132	0.172892	0.0454925
pos_FT18954	0.102365	0.0037	0.0336458	0.171084	0.0396889			neg_FT02388	0.0418912	0.0045	0.0131481	0.0706343	0.0479399
pos_FT12354	0.0461059	0.0038	0.0150874	0.0771244	0.0400724			pos_FT07425	0.0544151	0.0045	0.017087	0.0917433	0.0479399
neg_FT00326	0.057894	0.0038	0.0189273	0.0968608	0.0400724			pos_FT01524	0.104888	0.0046	0.0327378	0.177037	0.0486695
neg_FT04477	-0.0801277	0.0039	-0.134294	-0.025961	0.0413874			pos_FT01874	0.0547799	0.0047	0.0169998	0.0925599	0.0494372
pos_FT21671	0.103527	0.0043	0.0328074	0.174247	0.0451099			pos_FT01786	0.0518228	0.0048	0.0160047	0.0876409	0.0500249
neg_FT06287	0.0535579	0.0045	0.0168114	0.0903045	0.0463536			neg_FT00551	-0.0794758	0.0048	-0.134498	-0.0244536	0.0503987
pos_FT05207	-0.0932653	0.0045	-0.157272	-0.0292583	0.0463536			neg_FT02571	0.0411667	0.0049	0.0126401	0.0696933	0.0504556
neg_FT04749	0.0472734	0.0049	0.0144603	0.0800866	0.0507292			pos_FT05695	0.0287069	0.0051	0.00871587	0.0486979	0.052279
pos_FT16471	0.0586833	0.005	0.0179243	0.0994424	0.0507292			pos_FT08368	0.0589956	0.0052	0.0178284	0.100163	0.0524812
pos_FT07425	0.0529435	0.0052	0.0159752	0.0899118	0.0527275			pos_FT03623	0.0641122	0.0052	0.0193785	0.108846	0.0524812
neg_FT05792	0.0364565	0.0054	0.0108993	0.0620138	0.0540668			pos_FT02983	0.0241312	0.0054	0.00721956	0.0410428	0.0540737
pos_FT02173	0.050044	0.0054	0.0149415	0.0851466	0.0540668			neg_FT00214	0.0616199	0.0055	0.0183516	0.104888	0.0541144
neg_FT09226	0.048052	0.0055	0.0142541	0.0818499	0.0548163			pos_FT16471	0.0591484	0.0055	0.0176147	0.100682	0.0541144
neg_FT03294	0.0387142	0.0056	0.0114719	0.0659565	0.0548163			pos_FT00093	-0.0478804	0.0055	-0.0815175	-0.0142433	0.0541144
pos_FT05625	-0.0722041	0.0061	-0.123547	-0.020861	0.0594036			neg_FT02354	0.0700049	0.0057	0.020597	0.119413	0.055524
pos_FT04982	0.0459958	0.0062	0.0131959	0.0787958	0.0604142			pos_FT20408	-0.0932634	0.0057	-0.159036	-0.0274908	0.055524
neg_FT00536	0.051682	0.0063	0.0147656	0.0885984	0.060855			neg_FT12006	0.0651652	0.0057	0.0191278	0.111203	0.0556233
neg_FT00531	0.0366183	0.0066	0.0103246	0.0629121	0.0630945			pos_FT13367	0.0867195	0.0058	0.0253753	0.148064	0.055868
pos_FT08368	0.0559078	0.0066	0.0157299	0.0960857	0.0631195			neg_FT08979	0.0548604	0.0059	0.0159442	0.0937765	0.0568159
pos_FT05223	0.0473658	0.0069	0.0131468	0.0815849	0.0654361			pos_FT02173	0.0505275	0.006	0.0146364	0.0864186	0.0570935
neg_FT07635	0.0615414	0.007	0.017023	0.10606	0.0657138			neg_FT01014	0.080459	0.0062	0.023065	0.137853	0.0580474
neg_FT06044	0.0441856	0.007	0.0121728	0.0761985	0.0661171			pos_FT02397	0.0587274	0.0062	0.0168396	0.100615	0.0580474
pos_FT06382	0.0731444	0.0072	0.0199943	0.126294	0.0668625			neg_FT00089	0.0521181	0.0062	0.0149382	0.089298	0.0580474
pos_FT11248	0.0659418	0.0072	0.0180248	0.113859	0.0668625			neg_FT07635	0.0636941	0.0063	0.0181654	0.109223	0.0586388
neg_FT04748	0.0476912	0.0073	0.0129881	0.0823943	0.067188			neg_FT09421	0.0458016	0.0064	0.0130319	0.0785713	0.0587283
pos_FT02983	0.0226707	0.0075	0.00612825	0.0392132	0.0682588			neg_FT07756	0.0750005	0.0064	0.0212772	0.128724	0.0589305
neg_FT02580	0.030306	0.0076	0.00814458	0.0524674	0.0690031			pos_FT24679	0.0512901	0.0069	0.0142568	0.0883235	0.0620877
pos_FT13367	0.0825063	0.0077	0.0220336	0.142979	0.0698406			pos_FT14614	0.0439144	0.0069	0.0122131	0.0756157	0.0620877
pos_FT01874	0.0514733	0.0078	0.0136926	0.089254	0.0701982			pos_FT17907	0.0277568	0.0072	0.00761089	0.0479027	0.0643289
neg_FT02388	0.0384623	0.008	0.0101559	0.0667687	0.0705389			neg_FT05792	0.0359291	0.0074	0.00972434	0.0621338	0.0664568
neg_FT02412	0.0333335	0.008	0.00877555	0.0578914	0.0705389			neg_FT06044	0.0448091	0.0075	0.0120673	0.0775509	0.0670325
pos_FT03623	0.0597547	0.008	0.0157272	0.103782	0.0705389			neg_FT10523	-0.109731	0.0077	-0.190142	-0.0293195	0.0681611
neg_FT01014	0.0768537	0.0081	0.0201895	0.133518	0.0705389			pos_FT03968	-0.0565771	0.0081	-0.0983258	-0.0148283	0.0700973
pos_FT01741	0.0413431	0.0082	0.0108252	0.0718611	0.0705389			pos_FT05223	0.0476535	0.008	0.0125584	0.0827485	0.0700973
pos_FT04094	0.0535486	0.0082	0.0140134	0.0930837	0.0705389			pos_FT06438	-0.101572	0.0082	-0.176606	-0.0265376	0.0700973
pos_FT00093	-0.0449507	0.0082	-0.0781383	-0.0117631	0.0705389			neg_FT04749	0.045297	0.0082	0.0118351	0.0787589	0.0700973
pos_FT24679	0.0489601	0.0084	0.0126894	0.0852309	0.0717457			pos_FT06382	0.0735165	0.0081	0.0193229	0.12771	0.0700973
neg_FT01215	0.0229253	0.0084	0.00593681	0.0399138	0.0717457			neg_FT10295	0.100671	0.0081	0.026383	0.17496	0.0700973
pos_FT15368	0.0370872	0.0085	0.00956653	0.0646078	0.0719844			pos_FT02021	-0.0699985	0.0087	-0.122125	-0.017872	0.0741038
pos_FT29560	0.0588125	0.0086	0.0151104	0.102514	0.0719844			neg_FT09226	0.0458571	0.0088	0.0116706	0.0800436	0.0743096
pos_FT08012	-0.081824	0.0086	-0.14265	-0.0209976	0.0719844			pos_FT08446	-0.046987	0.0091	-0.0821544	-0.0118196	0.0752974
pos_FT14243	0.0184446	0.0087	0.0047223	0.0321668	0.0719844			neg_FT02580	0.0301333	0.009	0.00760571	0.0526608	0.0752974
neg_FT10523	-0.107406	0.0087	-0.187322	-0.0274892	0.0719844			neg_FT10521	0.0455956	0.009	0.0114899	0.0797013	0.0752974
pos_FT20408	-0.0872201	0.0088	-0.152212	-0.0222279	0.0723918			pos_FT08288	0.0734679	0.0095	0.0181063	0.12883	0.0787803
pos_FT14614	0.0414744	0.009	0.0104807	0.0724682	0.0733684			pos_FT08015	0.0632009	0.0098	0.0154052	0.110997	0.080456
neg_FT05124	0.0508287	0.009	0.0128319	0.0888254	0.0733684			pos_FT14163	-0.0779893	0.01	-0.137159	-0.0188199	0.0819377
neg_FT02964	-0.0719431	0.0093	-0.125956	-0.0179305	0.0753685			neg_FT02412	0.0330901	0.0102	0.00793094	0.0582492	0.0827941
neg_FT10087	0.0353987	0.0094	0.00878703	0.0620103	0.0757167			pos_FT11248	0.063491	0.0103	0.015133	0.111849	0.0834089
neg_FT12006	0.0600018	0.0095	0.0148304	0.105173	0.0761135			neg_FT00536	0.0494643	0.0104	0.0117348	0.0871939	0.0837495
neg_FT01746	-0.104993	0.0095	-0.184106	-0.0258806	0.0762139			pos_FT01741	0.0404825	0.0106	0.00954201	0.071423	0.0837495
pos_FT08288	0.0719822	0.0098	0.0175197	0.126445	0.0781585			pos_FT25971	0.0709603	0.0106	0.0167352	0.125185	0.0837495
pos_FT06438	-0.0982357	0.0101	-0.172867	-0.0236047	0.079852			pos_FT29560	0.0585487	0.0105	0.0138278	0.10327	0.0837495
pos_FT03968	-0.0541392	0.0101	-0.0952797	-0.0129988	0.079852			neg_FT03294	0.036189	0.0112	0.00832527	0.0640527	0.087399
pos_FT08446	-0.045718	0.0105	-0.0806233	-0.0108126	0.0822157			pos_FT05625	-0.0680401	0.0111	-0.120411	-0.015669	0.087399
pos_FT19177	0.0449409	0.0107	0.0105212	0.0793606	0.0834595			neg_FT00531	0.0344756	0.0115	0.00782812	0.0611231	0.089381
pos_FT14740	0.0197493	0.0108	0.00461808	0.0348806	0.0834595			pos_FT02561	-0.05074	0.0118	-0.0901117	-0.0113684	0.0911629
pos_FT09487	0.0557692	0.011	0.0129035	0.0986349	0.0849722			pos_FT02502	0.0632109	0.0118	0.0141454	0.112276	0.0911629
neg_FT00912	0.0515635	0.0111	0.0118798	0.0912473	0.0853189			neg_FT10266	0.0705688	0.0119	0.0157408	0.125397	0.0913
pos_FT12290	0.0549291	0.0114	0.0125073	0.0973509	0.08631			neg_FT11721	0.0867516	0.0121	0.0191516	0.154352	0.092224
pos_FT14163	-0.0749814	0.0114	-0.13289	-0.0170728	0.08631			pos_FT05374	0.0662178	0.0122	0.0145857	0.11785	0.092224
pos_FT03077	0.0564811	0.0114	0.0128504	0.100112	0.08631			pos_FT06967	0.0836021	0.0121	0.0184828	0.148721	0.092224
neg_FT06455	0.0392567	0.0115	0.00889146	0.069622	0.0863916			pos_FT01525	0.120522	0.0123	0.0264449	0.214599	0.0924667
neg_FT07756	0.0692773	0.0116	0.0156391	0.122916	0.0863916			neg_FT04477	-0.0704757	0.0124	-0.125554	-0.0153977	0.092784
neg_FT02431	-0.0345205	0.0117	-0.0612645	-0.00777645	0.0863916			pos_FT12290	0.0553797	0.0128	0.0118829	0.0988764	0.0951118
pos_FT04216	0.095825	0.0117	0.0215543	0.170096	0.0863916			pos_FT10750	0.0735645	0.0128	0.0157922	0.131337	0.0951118
pos_FT19734	0.0239634	0.0117	0.00538525	0.0425415	0.0863916			neg_FT01215	0.0220385	0.013	0.00468984	0.0393871	0.0953728
neg_FT00214	0.0548367	0.0121	0.0121378	0.0975356	0.0886482			neg_FT01449	0.0438501	0.0131	0.00932245	0.0783778	0.0953728
pos_FT04851	0.0733849	0.0126	0.0158827	0.130887	0.0921754			pos_FT07508	0.0240116	0.013	0.00510511	0.042918	0.0953728
pos_FT17468	0.0835054	0.0127	0.0179916	0.149019	0.0925289			pos_FT15368	0.0355709	0.0134	0.00744864	0.0636932	0.0962135
neg_FT10295	0.0935321	0.0129	0.0200369	0.167027	0.093089			neg_FT04196	0.0418438	0.0133	0.00880244	0.0748851	0.0962135
pos_FT10031	0.0649126	0.013	0.0138287	0.115996	0.0936179			pos_FT04094	0.05106	0.0134	0.0106929	0.0914271	0.0962135
pos_FT05494	0.0265559	0.0131	0.00562621	0.0474857	0.0941345			pos_FT03077	0.0562906	0.0134	0.0117867	0.100794	0.0962135
pos_FT01132	0.0879072	0.0133	0.018497	0.157317	0.0948776			pos_FT14200	-0.10188	0.0135	-0.182515	-0.0212452	0.0964721
pos_FT14200	-0.0999116	0.0134	-0.178912	-0.0209115	0.0953488			pos_FT19734	0.023857	0.0136	0.00495169	0.0427622	0.0968279
pos_FT17341	0.0487945	0.0136	0.010157	0.087432	0.0958414			neg_FT00982	0.069196	0.0138	0.0142531	0.124139	0.097685
neg_FT01888	0.0912726	0.0137	0.0189196	0.163626	0.0961144
pos_FT01325	0.0183603	0.0137	0.00379562	0.0329249	0.0961287
pos_FT16312	0.0189175	0.0141	0.00384409	0.0339908	0.0982884
pos_FT06101	0.0331605	0.0142	0.00673273	0.0595883	0.0982884
pos_FT04733	0.0832533	0.0143	0.0168116	0.149695	0.0986391
